# Supplementary material for: Genomic Resequencing Unravels the Genetic Basis of Domestication, Expansion, and Trait Improvement in Morus Atropurpurea
Source: Adv Sci (Weinh). 2023 Jun 20;10(24):2300039. doi: 10.1002/advs.202300039 (PMC10460887; doi:10.1002/advs.202300039)
Supplement: Supplementary file 2 — Supplemental Table 1 [file ADVS-10-2300039-s002.xlsx]

## Sheet: Data 1
Data 1. Summary of all accessions sequenced in this study.
Company ID	Lab ID	Name	Accession ID in BIG	Species (corrected via phylogenetic tree)	Group Type	Country	Province	Clean reads	mapped ratio (%)	Genome Coverage (%)	Average depth	SNP number	Source
R024	G037	Shi11	SAMC736190	M. multicaulis × M.atropurpurea	CIH	China	/	24578283	96.71	89.56	21	508177	This study
R082	G169	YS2	SAMC736236	M. multicaulis × M.atropurpurea	CIH	China	/	31448676	96.96	90.51	27	512449	This study
R086	G178	Xiang7920	SAMC736239	M. multicaulis × M.atropurpurea	CIH	China	/	27517475	96.97	90.17	23	502926	This study
R237	G179	ZS5801	SAMC736378	M. multicaulis × M.atropurpurea	CIH	China	/	26507825	98.92	90.45	23	511769	This study
R196	G180	Yu71-1	SAMC736342	M. multicaulis × M.atropurpurea	CIH	China	/	28572999	98.58	90.18	25	504133	This study
R251	G181	Yu2	SAMC736391	M. multicaulis × M.atropurpurea	CIH	China	/	26947276	98.29	90.01	23	506012	This study
R233	G182	Ewu	SAMC736374	M. multicaulis × M.atropurpurea	CIH	China	/	31141302	96.17	90.04	26	492644	This study
R091	G193	Zhenzhubaisang	SAMC736244	M. multicaulis × M.atropurpurea	CIH	China	/	25575756	96.68	89.63	21	485359	This study
R316	G195	TAS	SAMC736446	M. multicaulis × M.atropurpurea	CIH	China	/	25324000	98.36	89.57	22	538072	This study
R095	G200	Long701	SAMC736248	M. multicaulis × M.atropurpurea	CIH	China	/	36087580	96.9	90.66	30	515974	This study
R257	G203	AG1	SAMC736397	M.alba × M.atropurpurea	CIH	China	/	33156995	98.74	90.12	29	487592	This study
R253	G204	AG2	SAMC736393	M.alba × M.atropurpurea	CIH	China	/	26123325	98.57	89.61	22	484932	This study
R141	G284	Hongguo4	SAMC736290	M. multicaulis × M.atropurpurea	CIH	China	/	29797155	97.54	90.02	25	541754	This study
R162	G332	Gu6	SAMC736310	M. multicaulis × M.atropurpurea	CIH	China	/	28176998	98.45	90.63	24	517650	This study
aA	aA	Kenmochi	SRS5888912	JIH (Interspecific hybrid from Japan)	JIH	Japan	Tokyo	36486648	97.93	89.45	21	463917	Jiao etal,2020
B26	B26	Shuangtou-Kenmochi	SRS5888906	JIH (Interspecific hybrid from Japan)	JIH	Japan	Tokyo	21678353	96.89	87.09	18	438156	Jiao etal,2020
C12	C12	Shinichinose	SRS5888898	JIH (Interspecific hybrid from Japan)	JIH	Japan	Tokyo	17910290	96.89	86.37	15	429363	Jiao etal,2020
D20	D20	Fengwei-Ichinose	SRS5888899	JIH (Interspecific hybrid from Japan)	JIH	Japan	Tokyo	18070367	97.27	87.62	15	492574	Jiao etal,2020
R322	G296	Xinyizhilai	SAMC736452	JIH (Interspecific hybrid from Japan)	JIH	Japan	/	22583642	97.57	89.33	19	528799	This study
J11	J11	Kokusou-27	SRS5888901	JIH (Interspecific hybrid from Japan)	JIH	Japan	Tokyo	20565256	97.03	86.55	17	513879	Jiao etal,2020
J19	J19	Shouji	SRS5888904	JIH (Interspecific hybrid from Japan)	JIH	Japan	Tokyo	21102643	97.11	87.67	18	552343	Jiao etal,2020
J23	J23	Ichibei	SRS5888908	JIH (Interspecific hybrid from Japan)	JIH	Japan	Fukushima	25434647	96.79	88.84	21	669106	Jiao etal,2020
J27	J27	Oubawase	SRS5888909	JIH (Interspecific hybrid from Japan)	JIH	Japan	Tokyo	21450703	97.01	87.74	18	641118	Jiao etal,2020
J9	J9	Yamasou -159	SRS5888910	JIH (Interspecific hybrid from Japan)	JIH	Japan	Tokyo	23226371	96.99	88.46	19	638459	Jiao etal,2020
K14	K14	Kenmochi	SRS5888911	JIH (Interspecific hybrid from Japan)	JIH	Japan	Tokyo	17746316	96.92	87.64	15	672860	Jiao etal,2020
K25	K25	Kairyou nezumigaeshi	SRS5888903	JIH (Interspecific hybrid from Japan)	JIH	Japan	Kumamoto	22055716	96.92	88.25	18	557995	Jiao etal,2020
L12	L12	Kasuga	SRS5888894	JIH (Interspecific hybrid from Japan)	JIH	Japan	Tokyo	16023292	96.71	87	13	496218	Jiao etal,2020
L9	L9	Fukusoumaru	SRS5888896	JIH (Interspecific hybrid from Japan)	JIH	Japan	Saitama	20438957	97.14	87.59	17	517822	Jiao etal,2020
M21	M21	Kousen	SRS5888905	JIH (Interspecific hybrid from Japan)	JIH	Japan	Yamanashi	17723992	97.09	87.29	15	535967	Jiao etal,2020
N15	N15	Kairyou wase juumonji	SRS5888895	JIH (Interspecific hybrid from Japan)	JIH	Japan	Tokyo	15483532	97.65	86.38	13	469741	Jiao etal,2020
N21	N21	Nezumigaeshi	SRS5888950	JIH (Interspecific hybrid from Japan)	JIH	Japan	Nagano	19061899	97.47	88.25	16	615161	Jiao etal,2020
U4A	U4A	Ichinose	SRS5888900	JIH (Interspecific hybrid from Japan)	JIH	Japan	Yamanashi	29635546	96.75	89.86	17	536147	Jiao etal,2020
W1A	W1A	Gunmaakagi	SRS5888907	JIH (Interspecific hybrid from Japan)	JIH	Japan	Saitama	31514919	97.19	90.36	18	573944	Jiao etal,2020
W5A	W5A	Nezumigaeshi	SRS5888952	JIH (Interspecific hybrid from Japan)	JIH	Japan	Nagano	34039629	97.74	90.91	19	656946	Jiao etal,2020
X8A	X8A	Yamasou -106	SRS5888897	JIH (Interspecific hybrid from Japan)	JIH	Japan	Tokyo	35191111	97.49	90.61	20	556656	Jiao etal,2020
R152	G309	XiangshuiA18	SAMC736301	M.australis	Wild	China	Yunnan	27153179	97.95	90.14	23	1041790	This study
R268	G352	Jizhaosang	SAMC736408	M.australis	Wild	China	Yunnan	26644071	97.68	90.5	22	1046147	This study
R001	G001	Hong2	SAMC736167	MAT (M.atropurpurea)	Landrace2	China	Guangdong	29522049	98	89.87	25	507258	This study
R002	G002	Zhan1432	SAMC736168	MAT (M.atropurpurea)	Landrace2	China	Guangdong	32625595	98.66	89.73	28	509686	This study
R003	G003	Shangshan6	SAMC736169	MAT (M.atropurpurea)	MECMA	China	Guangdong	32864257	92.05	94.04	27	324079	This study
R004	G004	Tang10	SAMC736170	MAT (M.atropurpurea)	MECMA	China	Guangdong	37788639	98.04	94.22	33	325511	This study
R005	G005	Hongxuan3	SAMC736171	MAT (M.atropurpurea)	MECMA	China	Guangdong	27168162	96.31	93.91	23	319823	This study
R006	G006	Xuan25	SAMC736172	MAT (M.atropurpurea)	Landrace2	China	Guangdong	31208761	95.68	89.8	26	514557	This study
R007	G007	Miao66	SAMC736173	MAT (M.atropurpurea)	Landrace2	China	Guangdong	34909563	94.79	90.76	29	534966	This study
R309	G008	6301	SAMC736439	MAT (M.atropurpurea)	Landrace2	China	Guangdong	29779811	97.28	90.34	25	510890	This study
R008	G009	7403	SAMC736174	MAT (M.atropurpurea)	Landrace2	China	Guangdong	33082424	97.11	91.55	28	596225	This study
R293	G011	Tai2	SAMC736426	MAT (M.atropurpurea)	Landrace1	China	Taiwan	26739132	96.32	89.96	22	552753	This study
R302	G015	Tai6	SAMC736433	MAT (M.atropurpurea)	Landrace1	China	Taiwan	22310260	94.31	89.74	18	543759	This study
R009	G016	Tang7	SAMC736175	MAT (M.atropurpurea)	Landrace2	China	Guangdong	27109432	95.39	90.26	22	453645	This study
R010	G017	Tang11	SAMC736176	MAT (M.atropurpurea)	Landrace2	China	Guangdong	27016883	93.83	89.14	22	511435	This study
R011	G018	Tang12	SAMC736177	MAT (M.atropurpurea)	Landrace2	China	Guangdong	43368119	97.98	91.17	37	520219	This study
R012	G019	Tang17	SAMC736178	MAT (M.atropurpurea)	Landrace2	China	Guangdong	30968206	97.41	90.69	26	460088	This study
R013	G020	Tang31	SAMC736179	MAT (M.atropurpurea)	Landrace2	China	Guangdong	27762366	86.82	89.39	21	501683	This study
R284	G021	Tang39	SAMC736420	MAT (M.atropurpurea)	Landrace2	China	Guangdong	26594130	97.03	90.04	22	520752	This study
R310	G022	Lun109	SAMC736440	MAT (M.atropurpurea)	MECMA	China	Guangdong	24370154	98.91	90.09	21	506083	This study
R014	G023	Lun408	SAMC736180	MAT (M.atropurpurea)	Landrace2	China	Guangdong	31721553	96.4	89.87	27	507801	This study
R015	G024	Lun518	SAMC736181	MAT (M.atropurpurea)	Landrace2	China	Guangdong	30262959	96.68	90.18	25	509969	This study
R311	G025	Lun540	SAMC736441	MAT (M.atropurpurea)	MECMA	China	Guangdong	26760388	98.18	91.66	23	416052	This study
R016	G026	Lun602	SAMC736182	MAT (M.atropurpurea)	Landrace2	China	Guangdong	33501394	93.16	90.42	27	504904	This study
R312	G027	Miao15	SAMC736442	MAT (M.atropurpurea)	Landrace2	China	Guangdong	30814866	98	90.22	26	520315	This study
R017	G028	Miao33	SAMC736183	MAT (M.atropurpurea)	Landrace2	China	Guangdong	24497432	96.99	89.69	21	515745	This study
R018	G029	Miao55	SAMC736184	MAT (M.atropurpurea)	Landrace2	China	Guangdong	40037914	97.64	91.23	34	476904	This study
R019	G030	Miao60	SAMC736185	MAT (M.atropurpurea)	Landrace2	China	Guangdong	27928232	92.83	89.63	22	502538	This study
R020	G031	Hongxuan4	SAMC736186	MAT (M.atropurpurea)	Landrace2	China	Guangdong	26370544	90.34	89.42	21	505334	This study
R021	G032	Hongxuan9	SAMC736187	MAT (M.atropurpurea)	Landrace2	China	Guangdong	28762195	96.37	89.47	24	498697	This study
R306	G033	Bei1	SAMC736436	MAT (M.atropurpurea)	Landrace2	China	Guangdong	24651599	98.82	89.95	21	509212	This study
R022	G034	Bei7	SAMC736188	MAT (M.atropurpurea)	Landrace2	China	Guangdong	25456504	95.02	89.78	21	511962	This study
R313	G035	Nanjian3	SAMC736443	MAT (M.atropurpurea)	Landrace2	China	Guangdong	20361207	97.4	89.73	17	498254	This study
R023	G036	Ding33	SAMC736189	MAT (M.atropurpurea)	Landrace2	China	Guangdong	22637984	94.89	89.6	19	505682	This study
R298	G039	Zi3	SAMC736429	MAT (M.atropurpurea)	Landrace2	China	Guangdong	30513214	98.51	91.16	26	459291	This study
R273	G040	Zi7	SAMC736411	MAT (M.atropurpurea)	Landrace2	China	Guangdong	22994321	98.32	89.39	20	486997	This study
R285	G044	Lang9	SAMC736421	MAT (M.atropurpurea)	Landrace2	China	Guangdong	27003138	95.88	89.87	22	509588	This study
R290	G045	Chang108	SAMC736423	MAT (M.atropurpurea)	Landrace2	China	Guangdong	31281489	95.75	90.63	26	521069	This study
R274	G046	Xi134	SAMC736412	MAT (M.atropurpurea)	MECMA	China	Guangdong	25502663	98.93	91.64	22	376855	This study
R279	G047	Yuzhu	SAMC736416	MAT (M.atropurpurea)	Landrace2	China	Guangdong	22525962	98.89	90	19	498622	This study
R295	G048	zaxuan05-4	SAMC736427	MAT (M.atropurpurea)	MECMA	China	Guangdong	25008867	98.11	91.29	21	415237	This study
R275	G049	7316	SAMC736413	MAT (M.atropurpurea)	MECMA	China	Guangdong	22827732	97.22	90.87	19	420020	This study
R280	G050	764	SAMC736417	MAT (M.atropurpurea)	MECMA	China	Guangdong	34670841	98.2	91.42	30	424247	This study
R286	G051	Guoxuan04-7	SAMC736422	MAT (M.atropurpurea)	MECMA	China	Guangdong	25927556	96.72	91.56	22	416046	This study
R221	G052	Guoxuan04-33	SAMC736365	MAT (M.atropurpurea)	MECMA	China	Guangdong	19993435	98.5	91.72	17	470483	This study
R231	G054	Guoxuan04-71	SAMC736372	MAT (M.atropurpurea)	MECMA	China	Guangdong	23432482	98.61	91.64	20	456839	This study
R211	G055	Guoxuan04-73	SAMC736356	MAT (M.atropurpurea)	MECMA	China	Guangdong	21074026	97.87	89.2	18	475146	This study
R025	G056	Renkang1	SAMC736191	MAT (M.atropurpurea)	MECMA	China	Guangdong	27297555	97.3	90.77	23	419820	This study
R026	G057	Kangxuan606	SAMC736192	MAT (M.atropurpurea)	MECMA	China	Guangdong	32708935	97.76	91.15	28	425003	This study
R314	G058	Kangxiu4	SAMC736444	MAT (M.atropurpurea)	Landrace2	China	Guangdong	31143465	97.37	90.08	26	522042	This study
R027	G059	Kangxiu5	SAMC736193	MAT (M.atropurpurea)	Landrace2	China	Guangdong	32463050	98.12	90.41	28	520146	This study
R028	G060	Kangxuan01-9	SAMC736194	MAT (M.atropurpurea)	MECMA	China	Guangdong	32922528	97.25	90.91	28	453698	This study
R212	G061	42-11	SAMC736357	MAT (M.atropurpurea)	Landrace2	China	Guangdong	24184345	98.57	89.72	21	482572	This study
R181	G062	Kangxuan01-8	SAMC736327	MAT (M.atropurpurea)	MECMA	China	Guangdong	21535425	93.19	90.48	17	500752	This study
R213	G063	Dongxun4	SAMC736358	MAT (M.atropurpurea)	Landrace2	China	Guangdong	23310280	98.54	89.66	20	496848	This study
R191	G064	Gaoyou4	SAMC736337	MAT (M.atropurpurea)	Landrace2	China	Guangdong	32522761	98.65	89.81	28	514473	This study
R030	G066	Changjiu3-2	SAMC736195	MAT (M.atropurpurea)	Landrace2	China	Guangdong	30522374	98.18	90.35	26	514948	This study
R031	G067	Changjiu8	SAMC736196	MAT (M.atropurpurea)	Landrace2	China	Guangdong	31646960	96.9	90.25	27	498396	This study
R032	G068	Mada2	SAMC736197	MAT (M.atropurpurea)	Landrace2	China	Guangdong	27342361	97.29	89.97	23	486967	This study
R261	G069	Mada3	SAMC736401	MAT (M.atropurpurea)	Landrace2	China	Guangdong	33983148	98.4	90.11	29	513292	This study
R192	G070	Mada4	SAMC736338	MAT (M.atropurpurea)	Landrace2	China	Guangdong	27131805	98.35	90.11	23	511001	This study
R033	G071	Qianshan1	SAMC736198	MAT (M.atropurpurea)	MECMA	China	Guangdong	45417456	97.85	92.14	39	527328	This study
R034	G072	Qianshan3	SAMC736199	MAT (M.atropurpurea)	Landrace2	China	Guangdong	34316611	97.89	90.77	29	530249	This study
R036	G074	Beidong3	SAMC736200	MAT (M.atropurpurea)	Landrace2	China	Guangdong	39862412	98.29	90.85	34	516220	This study
R037	G075	Lianzhou3	SAMC736201	MAT (M.atropurpurea)	MECMA	China	Guangdong	25891156	97.76	90.83	22	409263	This study
R038	G076	Lianzhou4	SAMC736202	MAT (M.atropurpurea)	Landrace2	China	Guangdong	33184668	97.93	89.88	28	502322	This study
R039	G077	Lianzhou5	SAMC736203	MAT (M.atropurpurea)	Landrace2	China	Guangdong	38270160	97.91	90.65	33	531758	This study
R262	G078	Lianzhou7	SAMC736402	MAT (M.atropurpurea)	Landrace2	China	Guangdong	29366138	98.82	90.33	25	515597	This study
R040	G079	Lianzhou8	SAMC736204	MAT (M.atropurpurea)	Landrace2	China	Guangdong	33723090	97.42	90.19	29	515476	This study
R041	G080	Lianzhou9	SAMC736205	MAT (M.atropurpurea)	Landrace2	China	Guangdong	31175060	97.48	89.97	27	508738	This study
R263	G081	Gaozhoukangsang	SAMC736403	MAT (M.atropurpurea)	Landrace2	China	Guangdong	26372743	98.53	90	23	496026	This study
R042	G082	Zhan02	SAMC736206	MAT (M.atropurpurea)	Landrace2	China	Guangdong	39241048	97.92	90.42	34	529872	This study
R193	G083	Zhan12	SAMC736339	MAT (M.atropurpurea)	Landrace2	China	Guangdong	33527752	98.51	90.83	29	462685	This study
R194	G085	Huachang1	SAMC736340	MAT (M.atropurpurea)	Landrace2	China	Guangdong	30300751	98.8	90.41	26	514401	This study
R044	G086	Huachang3	SAMC736207	MAT (M.atropurpurea)	Landrace2	China	Guangdong	34839175	97.74	90.36	30	517689	This study
R045	G087	Huachang4	SAMC736208	MAT (M.atropurpurea)	Landrace2	China	Guangdong	33925086	97.75	89.1	29	502532	This study
R046	G088	Yingsha1	SAMC736209	MAT (M.atropurpurea)	Landrace2	China	Guangdong	29862806	98.36	90.14	26	505045	This study
R047	G089	Yingsha3	SAMC736210	MAT (M.atropurpurea)	Landrace2	China	Guangdong	28899622	98.28	90.36	25	507251	This study
R048	G090	Quma1	SAMC736211	MAT (M.atropurpurea)	Landrace2	China	Guangdong	29495678	98.2	90.07	25	515383	This study
R049	G091	Quma2	SAMC736212	MAT (M.atropurpurea)	Landrace2	China	Guangdong	26761452	97.66	90.28	23	497471	This study
R050	G092	Pengzhen2	SAMC736213	MAT (M.atropurpurea)	Landrace2	China	Guangdong	31491826	97.82	89.95	27	518341	This study
R051	G093	Huiqiu1	SAMC736214	MAT (M.atropurpurea)	MECMA	China	Guangdong	30640221	95.6	91.16	25	403375	This study
R056	G099	Zibai4	SAMC736215	MAT (M.atropurpurea)	Landrace2	China	Guangdong	32834546	98.1	90.33	28	507554	This study
R199	G102	Zhouqiao2	SAMC736345	MAT (M.atropurpurea)	MECMA	China	Guangdong	27551758	98.87	91.42	24	416674	This study
R059	G103	Zhouchang3	SAMC736216	MAT (M.atropurpurea)	Landrace2	China	Hainan	30998425	97.97	90.72	26	569649	This study
R060	G104	Wencheng1	SAMC736217	MAT (M.atropurpurea)	Landrace1	China	Hainan	23619738	97.76	89.36	20	525485	This study
R195	G106	Chaoyang1	SAMC736341	MAT (M.atropurpurea)	Landrace2	China	Guangxi	24593796	98.58	91.27	21	710039	This study
R200	G107	Chaoyang3	SAMC736346	MAT (M.atropurpurea)	Landrace2	China	Guangxi	29544022	98.59	90.32	25	510221	This study
R222	G108	Chaoyang4	SAMC736366	MAT (M.atropurpurea)	Landrace2	China	Guangxi	24513969	98.58	90.2	21	487702	This study
R214	G109	Qiong1	SAMC736359	MAT (M.atropurpurea)	Landrace2	China	Hainan	25627910	98.85	89.76	22	522664	This study
R061	G110	Haikou1	SAMC736218	MAT (M.atropurpurea)	Landrace2	China	Hainan	29885372	97.4	90.39	25	462242	This study
R223	G111	Dachu10	SAMC736367	MAT (M.atropurpurea)	Landrace2	China	Guangdong	21920309	98.71	89.64	19	501643	This study
R062	G112	Dahua8	SAMC736219	MAT (M.atropurpurea)	Landrace2	China	Guangdong	30313390	97.39	90.6	26	571709	This study
R182	G113	Dasi2	SAMC736328	MAT (M.atropurpurea)	Landrace2	China	Guangxi	27990333	98.69	89.95	24	496894	This study
R063	G114	Dasi5	SAMC736220	MAT (M.atropurpurea)	Landrace2	China	Guangxi	32579099	97.69	90.5	28	526571	This study
R242	G115	Naxue3	SAMC736382	MAT (M.atropurpurea)	Landrace2	China	Guangxi	24491490	98.38	90.01	21	524220	This study
R065	G118	Nalou2	SAMC736221	MAT (M.atropurpurea)	Landrace2	China	Guangxi	27401275	95.08	90.05	23	509134	This study
R201	G119	Nalou9	SAMC736347	MAT (M.atropurpurea)	Landrace2	China	Guangxi	33181604	98.65	90.71	29	547637	This study
R066	G120	Nalan1	SAMC736222	MAT (M.atropurpurea)	Landrace2	China	Guangxi	35412270	98.14	89.91	30	514463	This study
R206	G121	Changtan4	SAMC736351	MAT (M.atropurpurea)	Landrace2	China	Guangxi	31710402	98.62	90.44	27	511860	This study
R067	G122	Changtan7	SAMC736223	MAT (M.atropurpurea)	Landrace2	China	Guangxi	30866189	98.35	90.35	26	574712	This study
R183	G123	Changtan10	SAMC736329	MAT (M.atropurpurea)	Landrace2	China	Guangxi	30016121	96.94	90.11	25	521463	This study
R184	G124	Qinzhou1	SAMC736330	MAT (M.atropurpurea)	Landrace2	China	Guangxi	29884094	98.51	90.33	26	524622	This study
R307	G125	Qinzhou2	SAMC736437	MAT (M.atropurpurea)	Landrace2	China	Guangxi	23621173	98.88	90.06	20	533427	This study
R068	G126	Qinzhou6	SAMC736224	MAT (M.atropurpurea)	Landrace2	China	Guangxi	36542689	96.12	90.4	31	515414	This study
R069	G127	Tunche1	SAMC736225	MAT (M.atropurpurea)	Landrace2	China	Guangxi	33073898	97.63	90.46	28	528636	This study
R189	G128	Tunche4	SAMC736335	MAT (M.atropurpurea)	Landrace2	China	Guangxi	24629616	98.54	89.64	21	507470	This study
R070	G129	Tunche8	SAMC736226	MAT (M.atropurpurea)	Landrace2	China	Guangxi	28392547	97.19	90.18	24	508370	This study
R185	G130	Liuwei1	SAMC736331	MAT (M.atropurpurea)	Landrace2	China	Guangxi	29934186	98.33	90.42	26	535202	This study
R071	G131	Liuwei7	SAMC736227	MAT (M.atropurpurea)	Landrace2	China	Guangxi	29203677	97.4	90.32	25	518407	This study
R190	G132	Weili2	SAMC736336	MAT (M.atropurpurea)	Landrace2	China	Guangxi	27159121	98.78	90.18	23	516311	This study
R229	G133	Weili3	SAMC736371	MAT (M.atropurpurea)	Landrace2	China	Guangxi	30694874	98.44	90.98	26	599707	This study
R304	G134	Weili4	SAMC736434	MAT (M.atropurpurea)	Landrace2	China	Guangxi	28658183	98.39	89.86	25	510756	This study
R202	G135	Weili5	SAMC736348	MAT (M.atropurpurea)	Landrace1	China	Guangxi	28917661	98.67	90.07	25	541136	This study
R207	G136	Weili6	SAMC736352	MAT (M.atropurpurea)	Landrace2	China	Guangxi	22645849	98.68	90.31	19	507505	This study
R236	G137	Weichaoyang1	SAMC736377	MAT (M.atropurpurea)	Landrace2	China	Guangxi	27838214	98.27	90.28	24	519018	This study
R203	G138	Weichaoyang2	SAMC736349	MAT (M.atropurpurea)	Landrace2	China	Guangxi	26191166	98.05	90.06	22	520411	This study
R208	G139	Weisheng3	SAMC736353	MAT (M.atropurpurea)	Landrace2	China	Guangxi	29971848	98.56	90.13	26	510762	This study
R215	G140	Weisheng4	SAMC736360	MAT (M.atropurpurea)	Landrace2	China	Guangxi	21861122	98.74	89.49	19	497718	This study
R299	G141	Weixi1	SAMC736430	MAT (M.atropurpurea)	Landrace2	China	Guangxi	34899901	97.64	90.35	30	518590	This study
R226	G146	Weicheng4	SAMC736368	MAT (M.atropurpurea)	Landrace2	China	Guangxi	22532443	98.23	89.75	19	503775	This study
R232	G148	Liuliu3	SAMC736373	MAT (M.atropurpurea)	Landrace2	China	Guangxi	22526749	98.44	89.89	19	533266	This study
R073	G150	Shihuitang1	SAMC736228	MAT (M.atropurpurea)	Landrace2	China	Guangxi	24849843	97.2	89.9	21	522202	This study
R186	G151	Guangxi1	SAMC736332	MAT (M.atropurpurea)	Landrace2	China	Guangxi	22844808	98.64	89.73	20	521059	This study
R216	G152	Guangxi2	SAMC736361	MAT (M.atropurpurea)	Landrace2	China	Guangxi	20910670	98.49	89.6	18	511897	This study
R074	G153	Shun3	SAMC736229	MAT (M.atropurpurea)	Landrace2	China	Guangdong	30674367	96.63	90.06	26	520717	This study
R315	G155	Shun15	SAMC736445	MAT (M.atropurpurea)	Landrace2	China	Guangdong	28266594	98.08	90.92	24	521773	This study
R076	G156	Shun20	SAMC736230	MAT (M.atropurpurea)	Landrace1	China	Guangdong	27416119	98.55	90.75	23	643045	This study
R077	G157	Shun25	SAMC736231	MAT (M.atropurpurea)	Landrace2	China	Guangdong	27661303	98.2	90.39	24	512542	This study
R187	G158	Shun26	SAMC736333	MAT (M.atropurpurea)	Landrace2	China	Guangdong	29578077	98.27	90.54	25	501000	This study
R078	G159	Shun51	SAMC736232	MAT (M.atropurpurea)	Landrace2	China	Guangdong	36163149	96.37	90.59	30	520694	This study
R079	G160	Yueda	SAMC736233	MAT (M.atropurpurea)	Landrace1	Vietnam	/	28760788	91.66	89.8	23	539978	This study
R080	G161	Ya1	SAMC736234	MAT (M.atropurpurea)	Landrace2	China	Hainan	27068787	98.15	89.96	23	505861	This study
R209	G162	Langyue	SAMC736354	MAT (M.atropurpurea)	Landrace1	China	Guangdong	26785610	98.75	89.93	23	534045	This study
R276	G163	Jiu4	SAMC736414	MAT (M.atropurpurea)	Landrace1	China	Guangdong	28424298	97.63	90.08	24	540927	This study
R217	G164	Wengshibei2	SAMC736362	MAT (M.atropurpurea)	MECMA	China	Guangdong	20620487	98.81	90.55	18	402209	This study
R218	G165	Wengshibei3	SAMC736363	MAT (M.atropurpurea)	MECMA	China	Guangdong	21901735	97.24	91.73	18	412231	This study
R227	G166	Lang9	SAMC736369	MAT (M.atropurpurea)	Landrace2	China	Guangdong	21375815	98.66	89.25	18	497885	This study
R081	G167	Kangqing10	SAMC736235	MAT (M.atropurpurea)	Landrace2	China	Guangdong	33892887	96.35	90.45	28	528095	This study
R281	G168	97-53	SAMC736418	MAT (M.atropurpurea)	Landrace2	China	Guangdong	23737057	97.48	90.54	20	559412	This study
R219	G170	XinanzhenA24	SAMC736364	MAT (M.atropurpurea)	Landrace1	China	Yunnan	21484963	98.69	88.97	18	619444	This study
R308	G171	Bei-1-17	SAMC736438	MAT (M.atropurpurea)	MECMA	China	Guangdong	24131821	97.97	90.88	21	409875	This study
R083	G172	Chunniu24	SAMC736237	MAT (M.atropurpurea)	Landrace1	China	Guangdong	39574617	98.21	90.46	34	551257	This study
R205	G173	Yinximeng2	SAMC736350	MAT (M.atropurpurea)	Landrace1	India	/	28492555	98.56	90.18	24	588356	This study
R228	G174	Yinximeng3	SAMC736370	MAT (M.atropurpurea)	Landrace1	India	/	20746323	98.28	89.54	18	575205	This study
R210	G175	Guoxuan04-105	SAMC736355	MAT (M.atropurpurea)	Landrace2	China	Guangdong	24789265	98.69	89.76	21	501951	This study
R252	G188	902	SAMC736392	MAT (M.atropurpurea)	MECMA	China	Guangdong	25154291	98.7	90.2	22	510630	This study
R258	G208	Yue1	SAMC736398	MAT (M.atropurpurea)	Landrace1	Vietnam	/	28083299	98.85	90	24	540416	This study
R254	G209	TL2	SAMC736394	MAT (M.atropurpurea)	Landrace1	Thailand	/	26011677	98.5	90.37	22	599325	This study
R259	G210	Yin2	SAMC736399	MAT (M.atropurpurea)	Landrace1	India	/	27531610	98.39	90.03	24	569222	This study
R098	G211	Heidasang	SAMC736251	MAT (M.atropurpurea)	Landrace1	Thailand	/	32461806	97.53	89.62	28	579088	This study
R256	G212	Luohong1	SAMC736396	MAT (M.atropurpurea)	Landrace2	China	Guangdong	33558326	98.47	90.22	29	519475	This study
R234	G213	Luohong2	SAMC736375	MAT (M.atropurpurea)	Landrace2	China	Guangdong	20163268	98.67	89.67	17	498582	This study
R239	G214	Luohong3	SAMC736380	MAT (M.atropurpurea)	MECMA	China	Guangdong	21182133	98.65	89.61	18	454335	This study
R246	G215	Taibei1	SAMC736386	MAT (M.atropurpurea)	Landrace2	China	Guangdong	19998808	98.34	89.43	17	497362	This study
R099	G216	Xinrong	SAMC736252	MAT (M.atropurpurea)	Landrace2	China	Guangdong	34749146	96.4	90.02	29	516544	This study
R100	G217	Taisang1	SAMC736253	MAT (M.atropurpurea)	MECMA	China	Guangdong	23457334	97.19	91.76	20	503201	This study
R238	G218	Taisang3	SAMC736379	MAT (M.atropurpurea)	MECMA	China	Guangdong	21658540	97.9	91.46	18	411528	This study
R247	G219	Shuangliu1	SAMC736387	MAT (M.atropurpurea)	MECMA	China	Guangxi	25004107	98.78	90.28	21	512524	This study
R235	G220	Dexin2	SAMC736376	MAT (M.atropurpurea)	MECMA	China	Guangdong	23701024	98.79	91.06	20	417753	This study
R101	G221	Dexin3	SAMC736254	MAT (M.atropurpurea)	Landrace2	China	Guangdong	26464663	97.27	89.85	22	517517	This study
R197	G222	Dexin5	SAMC736343	MAT (M.atropurpurea)	Landrace2	China	Guangdong	30135169	98.7	90.42	26	521780	This study
R188	G223	Dexin6	SAMC736334	MAT (M.atropurpurea)	Landrace2	China	Guangdong	21288259	98.49	89.77	18	501330	This study
R255	G224	Dexin7	SAMC736395	MAT (M.atropurpurea)	Landrace2	China	Guangdong	30243719	98.78	90.38	26	510785	This study
R319	G225	Shangshan9	SAMC736449	MAT (M.atropurpurea)	Landrace2	China	Guangdong	24706590	98.44	90.07	21	510853	This study
R102	G226	Shangshan10	SAMC736255	MAT (M.atropurpurea)	Landrace2	China	Guangdong	26251500	97.18	89.77	22	513172	This study
R103	G227	Shangshan11	SAMC736256	MAT (M.atropurpurea)	Landrace2	China	Guangdong	28231665	98.21	89.63	24	505212	This study
R320	G228	Shangshan23	SAMC736450	MAT (M.atropurpurea)	Landrace2	China	Guangdong	24336729	98.68	90.24	21	513595	This study
R198	G229	Shangshan27	SAMC736344	MAT (M.atropurpurea)	Landrace2	China	Guangdong	28165828	98.44	90.18	24	507576	This study
R104	G230	Shangshan28	SAMC736257	MAT (M.atropurpurea)	Landrace2	China	Guangdong	34307301	93.58	90.62	28	518111	This study
R105	G231	Shangshan29	SAMC736258	MAT (M.atropurpurea)	Landrace2	China	Guangdong	26805904	98.57	89.8	23	523456	This study
R106	G232	Shangshan30	SAMC736259	MAT (M.atropurpurea)	Landrace2	China	Guangdong	33173827	96.54	90.24	28	509459	This study
R107	G233	Xingwang1	SAMC736260	MAT (M.atropurpurea)	Landrace2	China	Guangdong	27283258	97.1	89.89	23	515826	This study
R108	G234	Xingwang4	SAMC736261	MAT (M.atropurpurea)	Landrace2	China	Guangdong	21606609	93.97	89.36	17	481067	This study
R109	G235	Xingwang5	SAMC736262	MAT (M.atropurpurea)	Landrace2	China	Guangdong	24931195	95.72	90.28	21	513188	This study
R110	G236	Xingwang6	SAMC736263	MAT (M.atropurpurea)	MECMA	China	Guangdong	39748949	98.19	94.3	34	331225	This study
R111	G237	Qiaotou2	SAMC736264	MAT (M.atropurpurea)	Landrace2	China	Guangdong	25004010	96.12	89.75	21	547821	This study
R112	G238	Chunniu20	SAMC736265	MAT (M.atropurpurea)	Landrace2	China	Guangdong	30140962	93.4	91.65	24	594133	This study
R113	G239	Chunniu25	SAMC736266	MAT (M.atropurpurea)	Landrace2	China	Guangdong	32240834	95.57	90.33	27	522485	This study
R114	G240	Dao1	SAMC736267	MAT (M.atropurpurea)	Landrace2	China	Guangdong	35002761	97.27	90.62	30	624402	This study
R117	G243	Luoxuan1	SAMC736268	MAT (M.atropurpurea)	Landrace2	China	Guangdong	29906901	89.95	90.13	23	611121	This study
R118	G244	Luoxuan2	SAMC736269	MAT (M.atropurpurea)	Landrace2	China	Guangdong	26573935	96.34	90.14	22	614180	This study
R119	G245	Luozhi2	SAMC736270	MAT (M.atropurpurea)	Landrace2	China	Guangdong	32694791	97.87	90.71	28	517893	This study
R120	G246	Luozhi4	SAMC736271	MAT (M.atropurpurea)	Landrace2	China	Guangdong	29614079	98.42	90.24	25	557279	This study
R243	G247	Luozhi7	SAMC736383	MAT (M.atropurpurea)	Landrace2	China	Guangdong	24020141	98.24	89.3	20	569764	This study
R121	G248	Luozhi8	SAMC736272	MAT (M.atropurpurea)	Landrace2	China	Guangdong	27892116	97.53	89.96	24	521620	This study
R248	G249	Luozhi10	SAMC736388	MAT (M.atropurpurea)	Landrace2	China	Guangdong	23651033	98.62	89.86	20	509515	This study
R321	G250	Luozhi11	SAMC736451	MAT (M.atropurpurea)	Landrace2	China	Guangdong	20623483	98.69	90.33	18	513606	This study
R122	G251	Xun17	SAMC736273	MAT (M.atropurpurea)	Landrace2	China	Guangdong	27199541	97.5	89.73	23	503422	This study
R123	G252	Tongyu1	SAMC736274	MAT (M.atropurpurea)	Landrace2	China	Guangdong	35196894	97.85	90.44	30	554414	This study
R124	G253	Tongyu2	SAMC736275	MAT (M.atropurpurea)	Landrace2	China	Guangdong	29065357	92.59	90.28	23	502828	This study
R125	G254	Tongyu3	SAMC736276	MAT (M.atropurpurea)	Landrace2	China	Guangdong	36076980	96.98	91.11	30	555350	This study
R126	G255	Tongyu4	SAMC736277	MAT (M.atropurpurea)	Landrace2	China	Guangdong	27316299	97.36	90.13	23	582791	This study
R127	G256	Tongyu5	SAMC736278	MAT (M.atropurpurea)	MECMA	China	Guangdong	32529231	97.59	91.16	28	457297	This study
R244	G257	Tongyu8	SAMC736384	MAT (M.atropurpurea)	Landrace2	China	Guangdong	26904423	98.72	89.92	23	513243	This study
R128	G258	Tongyu10	SAMC736279	MAT (M.atropurpurea)	Landrace2	China	Guangdong	36495616	96.62	90.82	31	523850	This study
R240	G259	Tongyu12	SAMC736381	MAT (M.atropurpurea)	Landrace2	China	Guangdong	22633434	98.61	90.1	19	506162	This study
R129	G260	Tongyu13	SAMC736280	MAT (M.atropurpurea)	Landrace2	China	Guangdong	28727812	95.29	89.88	24	525340	This study
R130	G261	Tongyu15	SAMC736281	MAT (M.atropurpurea)	Landrace2	China	Guangdong	28506310	97.48	88.91	24	500896	This study
R131	G263	Tongyu33	SAMC736282	MAT (M.atropurpurea)	Landrace2	China	Guangdong	29412072	96.07	90.32	25	514524	This study
R245	G267	Tongyu41	SAMC736385	MAT (M.atropurpurea)	Landrace2	China	Guangdong	21218439	98.61	89.57	18	544003	This study
R250	G268	Tongyu44	SAMC736390	MAT (M.atropurpurea)	Landrace2	China	Guangdong	22850360	98.79	90.26	20	524149	This study
R132	G269	Dajing	SAMC736283	MAT (M.atropurpurea)	Landrace2	China	Guangdong	33188588	96.1	90.04	28	511571	This study
R133	G270	Lutian	SAMC736284	MAT (M.atropurpurea)	Landrace2	China	Guangdong	30609259	94.46	90.09	25	506517	This study
R260	G271	Jinsu	SAMC736400	MAT (M.atropurpurea)	Landrace2	China	Guangdong	24231159	98.6	89.92	21	538415	This study
R134	G272	Baiguyousang	SAMC736285	MAT (M.atropurpurea)	Landrace2	China	Guangdong	28485701	98.28	90.1	24	522422	This study
R249	G273	Hongguyousang	SAMC736389	MAT (M.atropurpurea)	Landrace2	China	Guangdong	23180717	98.53	89.44	20	503424	This study
R135	G274	Wu2001	SAMC736286	MAT (M.atropurpurea)	MECMA	China	Guangdong	35016820	98.02	91.25	30	425442	This study
R136	G275	Tai2004	SAMC736287	MAT (M.atropurpurea)	Landrace2	China	Guangdong	26916829	96.8	89.77	23	502138	This study
R137	G276	Xiefu2019	SAMC736288	MAT (M.atropurpurea)	Landrace2	China	Guangdong	27325201	97.27	89.84	23	506462	This study
R138	G278	Detian	SAMC736289	MAT (M.atropurpurea)	Landrace2	China	Guangxi	35691860	97.88	90.36	31	531716	This study
R144	G291	Duxi7890	SAMC736293	MAT (M.atropurpurea)	Landrace2	China	Guangdong	29241069	97.65	89.74	25	514434	This study
R151	G307	XinxianA03	SAMC736300	MAT (M.atropurpurea)	Landrace1	China	Yunnan	29655621	97.98	89.35	25	646877	This study
R153	G310	HongheA31	SAMC736302	MAT (M.atropurpurea)	Landrace1	China	Yunnan	25209256	92.25	88.85	20	627945	This study
R155	G313	Shang2	SAMC736303	MAT (M.atropurpurea)	Landrace2	China	Guangdong	27129125	97.98	90.11	23	514554	This study
R156	G314	Chunniu24	SAMC736304	MAT (M.atropurpurea)	Landrace1	China	Guangdong	32436211	97.59	89.89	28	539866	This study
R326	G315	Zhan08	SAMC736455	MAT (M.atropurpurea)	Landrace2	China	Guangdong	25718240	97.53	89.81	22	518461	This study
R305	G316	Taibei2	SAMC736435	MAT (M.atropurpurea)	Landrace2	China	Guangdong	23748036	98.58	89.82	20	523032	This study
R278	G318	Chaokengmen	SAMC736415	MAT (M.atropurpurea)	Landrace1	China	Guangdong	30038127	95.69	90.4	25	629904	This study
R264	G322	Jingsang	SAMC736404	MAT (M.atropurpurea)	MECMA	China	Guangdong	29501280	98.75	91.49	25	425756	This study
R158	G324	Zhuyetang	SAMC736306	MAT (M.atropurpurea)	Landrace2	China	Guangdong	25805367	95.43	90.46	21	592602	This study
R270	G325	Niupitang	SAMC736409	MAT (M.atropurpurea)	MECMA	China	Guangdong	32197412	97.95	91.71	28	424008	This study
R265	G326	Shalun	SAMC736405	MAT (M.atropurpurea)	Landrace2	China	Guangdong	29881411	98.63	90.12	26	520438	This study
R271	G327	Lunzhou	SAMC736410	MAT (M.atropurpurea)	Landrace2	China	Guangdong	23008949	98.82	90.01	20	498583	This study
R266	G328	Xitangzao	SAMC736406	MAT (M.atropurpurea)	Landrace2	China	Guangdong	22751228	95.97	90.06	19	617726	This study
R165	G335	TL6	SAMC736312	MAT (M.atropurpurea)	Landrace1	Thailand	/	28186934	98.09	89	24	557009	This study
R166	G337	Lunbu	SAMC736313	MAT (M.atropurpurea)	Landrace2	China	Guangdong	28161293	98.11	90.28	24	494802	This study
R167	G339	Niudao	SAMC736314	MAT (M.atropurpurea)	Landrace2	China	Guangdong	32749948	96.65	90.44	28	509327	This study
R169	G342	VHB3	SAMC736316	MAT (M.atropurpurea)	Landrace1	Vietnam	/	21684930	98.46	89.92	18	545790	This study
R170	G343	VHB2	SAMC736317	MAT (M.atropurpurea)	Landrace1	Vietnam	/	25415418	97.24	90.63	21	542456	This study
R171	G344	VHB1	SAMC736318	MAT (M.atropurpurea)	Landrace1	Vietnam	/	21105684	96.1	89.88	17	524517	This study
R292	G348	Shejue	SAMC736425	MAT (M.atropurpurea)	Landrace2	China	Guangdong	27786220	98.77	91.27	24	432139	This study
R176	G350	Bak	SAMC736322	MAT (M.atropurpurea)	Landrace2	China	Guangdong	27322546	97.07	91.57	23	428920	This study
A21	A21	Shansang305	SRS5888879	MM (M. multicaulis)	MM	China	Shaanxi	21660806	97.19	87.34	18	436426	Jiao etal,2020
A3A	A3A	Heyebai	SRS5888963	MM (M. multicaulis)	MM	China	Zhejiang	33198284	97.77	89.76	19	458975	Jiao etal,2020
A8A	A8A	Husang-26	SRS5888962	MM (M. multicaulis)	MM	China	Zhejiang	28559772	97.26	89.47	16	450413	Jiao etal,2020
B1A	B1A	Husang-103	SRS5888964	MM (M. multicaulis)	MM	China	Zhejiang	19955798	97.46	87.34	17	444851	Jiao etal,2020
B20	B20	Puxuan-1	SRS5888867	MM (M. multicaulis)	MM	China	Shaanxi	24451602	96.43	87.11	20	443195	Jiao etal,2020
D13	D13	Shaansang302	SRS5888856	MM (M. multicaulis)	MM	China	Shaanxi	13744389	97.3	85.69	11	403572	Jiao etal,2020
D22	D22	Bansang	SRS5888954	MM (M. multicaulis)	MM	China	Shaanxi	20923364	96.92	87.25	17	426537	Jiao etal,2020
D30	D30	Yasang	SRS5888955	MM (M. multicaulis)	MM	China	Anhui	13795741	97.24	85.75	11	396898	Jiao etal,2020
D4A	D4A	Jiantouheyebai	SRS5888965	MM (M. multicaulis)	MM	China	Zhejiang	35042645	97.42	90.06	20	460912	Jiao etal,2020
E20	E20	Yu-54	SRS5888891	MM (M. multicaulis)	MM	China	Jiangsu	20393454	97.46	86.38	17	407340	Jiao etal,2020
E26	E26	Husang-192	SRS5888878	MM (M. multicaulis)	MM	China	Zhejiang	22108923	97.53	87.27	19	429757	Jiao etal,2020
F15	F15	Yousang	SRS5888960	MM (M. multicaulis)	MM	China	Zhejiang	21990945	97.69	87.45	19	438529	Jiao etal,2020
F18	F18	Husang-37	SRS5888961	MM (M. multicaulis)	MM	China	Jiangsu	19325473	97.32	87.21	16	436186	Jiao etal,2020
F26	F26	Husang-10	SRS5888958	MM (M. multicaulis)	MM	China	Jiangsu	18069342	97.31	86.77	15	427522	Jiao etal,2020
G12	G12	Hongcangsang	SRS5888943	MM (M. multicaulis)	MM	China	Zhejiang	14156078	97.42	86.01	12	405836	Jiao etal,2020
G14	G14	Xiang7920	SRS5888982	MM (M. multicaulis)	MM	China	Hunan	19946083	97.66	86.88	17	424994	Jiao etal,2020
G17	G17	Huosang	SRS5888956	MM (M. multicaulis)	MM	China	Zhejiang	14875426	97.3	84.56	12	384308	Jiao etal,2020
R085	G177	Lisang24	SAMC736238	MM (M. multicaulis)	MM	China	Hunan	31289032	96.99	88.73	26	465802	This study
R087	G184	Zhushan2	SAMC736240	MM (M. multicaulis)	MM	China	Hubei	26841060	97.97	88.38	23	462327	This study
R088	G185	Zhushan3	SAMC736241	MM (M. multicaulis)	MM	China	Hubei	31117077	97.86	89.11	27	471897	This study
R296	G186	Xiaoyangsang	SAMC736428	MM (M. multicaulis)	MM	China	Hubei	24710041	97.13	89.04	21	467314	This study
R267	G187	Dayangsang	SAMC736407	MM (M. multicaulis)	MM	China	Hubei	27080516	97.24	88.83	23	462192	This study
R317	G197	Deqing1	SAMC736447	MM (M. multicaulis)	MM	China	Zhejiang	21667257	98.45	88.56	18	457779	This study
R093	G198	Nishuiqianqu	SAMC736246	MM (M. multicaulis)	MM	China	Anhui	24912373	98.14	88.59	21	464228	This study
R094	G199	Jiuwenlong	SAMC736247	MM (M. multicaulis)	MM	China	/	27934573	96.61	88.49	23	464744	This study
R318	G201	Xian107	SAMC736448	MM (M. multicaulis)	MM	China	Shanxi	28401906	98.1	89.19	24	466102	This study
R145	G292	Heyebai3	SAMC736294	MM (M. multicaulis)	MM	China	Zhejiang	31473590	95.65	88.62	26	463078	This study
R146	G294	Jinchengbaigelu	SAMC736295	MM (M. multicaulis)	MM	China	Shanxi	33877021	95.7	88.78	28	460209	This study
R282	G295	Qiyang1	SAMC736419	MM (M. multicaulis)	MM	China	Hunan	22309655	97.31	88.7	19	484080	This study
R168	G341	Quzhisang	SAMC736315	MM (M. multicaulis)	MM	China	Sichuan	31087628	95.18	89.04	26	466284	This study
R175	G349	Sheji	SAMC736321	MM (M. multicaulis)	MM	Azerbaijan	/	32891449	98.1	89.99	28	554371	This study
G9	G9	Husang-60	SRS5888957	MM (M. multicaulis)	MM	China	Zhejiang	18307483	97.5	87.1	15	427280	Jiao etal,2020
H29	H29	Qinggansang	SRS5888921	MM (M. multicaulis)	MM	China	Zhejiang	17261616	97.47	85.89	14	411553	Jiao etal,2020
I12	I12	Husang-104	SRS5888932	MM (M. multicaulis)	MM	China	Zhejiang	16022556	97.54	85.47	13	405638	Jiao etal,2020
I9	I9	Boluosang	SRS5888902	MM (M. multicaulis)	MM	China	Hebei	16947958	97.43	85.66	14	404756	Jiao etal,2020
K21	K21	Shaansang869	SRS5888880	MM (M. multicaulis)	MM	China	Shaanxi	20512596	97.02	86.93	17	436698	Jiao etal,2020
L13	L13	Henan-50	SRS5888971	MM (M. multicaulis)	MM	China	Henan	20086017	97.25	87.1	17	430156	Jiao etal,2020
L24	L24	Xiongyue-107	SRS5888913	MM (M. multicaulis)	MM	China	Jiangsu	21959354	97.47	86.72	18	418823	Jiao etal,2020
L28	L28	Jizhuasang	SRS5888959	MM (M. multicaulis)	MM	China	Shanxi	18570493	97.53	87.21	16	434596	Jiao etal,2020
A11	A11	Shuangcheng	SRS5888927	MA (M.alba)	MA	China	Heilongjiang	22377600	97.15	87.26	19	454655	Jiao etal,2020
A17	A17	Luohe-2	SRS5888861	MA (M.alba)	MA	China	Xinjiang	22889266	97.56	86.83	19	438794	Jiao etal,2020
A18	A18	Hongmishen	SRS5888935	MA (M.alba)	MA	China	Hebei	25047195	97.26	86.68	21	425993	Jiao etal,2020
A20	A20	Chuizhisang	SRS5888862	MA (M.alba)	MA	China	China	21592230	97.57	86.56	18	423112	Jiao etal,2020
A22	A22	Jiaqing-9	SRS5888966	MA (M.alba)	MA	China	Chongqing	22960655	97.4	88.06	19	495639	Jiao etal,2020
A27	A27	Wubusang	SRS5888881	MA (M.alba)	MA	China	Shaanxi	19610037	97.91	87.01	17	439799	Jiao etal,2020
AB8A	AB8A	Liquan-1	SRS5888871	MA (M.alba)	MA	China	Shaanxi	30113052	97.35	89.1	17	446050	Jiao etal,2020
AD8A	AD8A	Qinbasang	SRS5888854	MA (M.alba)	MA	China	Shaanxi	23567949	96.86	87.38	20	445414	Jiao etal,2020
B12	B12	Luohang-2	SRS5888868	MA (M.alba)	MA	China	Xinjiang	17639498	97.46	85.89	15	417016	Jiao etal,2020
B13	B13	Tiansang	SRS5888882	MA (M.alba)	MA	China	Shaanxi	20726652	96.81	87.61	17	475676	Jiao etal,2020
B14	B14	Mudanjiang	SRS5888890	MA (M.alba)	MA	China	Heilongjiang	21719194	97.63	86.74	18	436117	Jiao etal,2020
B15	B15	Luoshan-1	SRS5888863	MA (M.alba)	MA	China	Xinjiang	38899386	97.03	90.14	22	463521	Jiao etal,2020
B24	B24	Luohang-5	SRS5888869	MA (M.alba)	MA	China	Xinjiang	18788264	97.08	87.91	16	578219	Jiao etal,2020
B30	B30	Dabaie	SRS5888934	MA (M.alba)	MA	China	Hebei	17566752	97.12	86.11	15	421080	Jiao etal,2020
B9	B9	Abai-1	SRS5888865	MA (M.alba)	MA	China	Xinjiang	22845500	97.41	87.95	19	485085	Jiao etal,2020
C11	C11	Taiyangdao	SRS5888892	MA (M.alba)	MA	China	Heilongjiang	19167652	95.98	87.05	16	481988	Jiao etal,2020
C14	C14	Hongzaoshen	SRS5888870	MA (M.alba)	MA	China	Hebei	20094970	96.64	86.84	17	433396	Jiao etal,2020
C15	C15	Xiaobaishen	SRS5888936	MA (M.alba)	MA	China	Hebei	15251492	96.63	86.53	12	443495	Jiao etal,2020
C23	C23	Longsang-2	SRS5888888	MA (M.alba)	MA	China	Heilongjiang	17009242	97.36	86.76	14	462632	Jiao etal,2020
C27	C27	Mocheng-2	SRS5888859	MA (M.alba)	MA	China	Xinjiang	18823408	96.16	87.19	15	471137	Jiao etal,2020
C29	C29	Jialing-16	SRS5888969	MA (M.alba)	MA	China	Chongqing	68636240	22.41	15.49	6	136409	Jiao etal,2020
D16	D16	Cesha-1	SRS5888939	MA (M.alba)	MA	China	Xinjiang	18986022	97.67	86.67	16	433617	Jiao etal,2020
D19	D19	Tiejia-1	SRS5888893	MA (M.alba)	MA	China	Shaanxi	20546808	97.47	87.8	17	480956	Jiao etal,2020
D25	D25	Longsang-1	SRS5888889	MA (M.alba)	MA	China	Heilongjiang	18717572	97.28	87.34	16	468997	Jiao etal,2020
D26	D26	Shaqi-1	SRS5888864	MA (M.alba)	MA	China	Xinjiang	20578185	97.62	86.84	17	438316	Jiao etal,2020
D28	D28	Luohang-3	SRS5888866	MA (M.alba)	MA	China	Xinjiang	14173102	97.65	85.54	12	410103	Jiao etal,2020
D2A	D2A	Dazhongsang	SRS5888985	MA (M.alba)	MA	China	Zhejiang	32582474	97.8	89.62	18	454756	Jiao etal,2020
F12	F12	Guapiaosang	SRS5888940	MA (M.alba)	MA	China	Sichuan	21163857	95.71	87.26	17	476294	Jiao etal,2020
F20	F20	zhangyasang	SRS5888944	MA (M.alba)	MA	China	Sichuan	20921588	96.69	86.92	17	441037	Jiao etal,2020
F25	F25	Leshanbaipi	SRS5888945	MA (M.alba)	MA	China	Sichuan	18212920	97.04	86.43	15	433943	Jiao etal,2020
F28	F28	Cangxisang	SRS5888949	MA (M.alba)	MA	China	Sichuan	21359291	96.28	86.93	18	448430	Jiao etal,2020
G15	G15	Niujinsang	SRS5888977	MA (M.alba)	MA	China	Hebei	16909259	97.63	85.79	14	416862	Jiao etal,2020
G16	G16	Zhaisang-1	SRS5888967	MA (M.alba)	MA	China	Anhui	22238303	97.7	87.49	19	481602	Jiao etal,2020
G18	G18	Jiange	SRS5888946	MA (M.alba)	MA	China	Sichuan	20707594	96.72	86.17	17	427831	Jiao etal,2020
R300	G189	Yilan5	SAMC736431	MA (M.alba)	MA	China	Heilongjiang	23874442	98.85	88.34	21	448572	This study
G19	G19	Huasang	SRS5888941	MA (M.alba)	MA	China	Sichuan	16122981	97	85.99	13	442900	Jiao etal,2020
R089	G190	Yilan16	SAMC736242	MA (M.alba)	MA	China	Heilongjiang	29756716	98.4	88.51	26	454606	This study
R291	G191	Dongfangdabai	SAMC736424	MA (M.alba)	MA	China	Hebei	29166646	98.63	88.77	25	465561	This study
R090	G192	Dongfangxiaobai	SAMC736243	MA (M.alba)	MA	China	Hebei	32821930	96.98	88.52	28	464229	This study
R092	G196	Hongmanao	SAMC736245	MA (M.alba)	MA	China	Shandong	26854169	97.69	88.27	23	449478	This study
R096	G202	Xinmo5	SAMC736249	MA (M.alba)	MA	China	Xinjiang	26091937	98.16	88.75	22	513741	This study
R097	G205	AGT	SAMC736250	MA (M.alba)	MA	Argentina	/	32035119	98.31	89.15	27	478280	This study
R142	G285	Lvshenzi	SAMC736291	MA (M.alba)	MA	China	Shandong	30688891	97.33	88.7	26	464946	This study
R143	G290	Baishen2	SAMC736292	MA (M.alba)	MA	China	Shandong	27324392	98.09	88.84	23	468126	This study
R323	G297	Su112	SAMC736453	MA (M.alba)	MA	China	Jiangsu	24497991	98.3	88.66	21	469964	This study
R301	G298	Jiasang	SAMC736432	MA (M.alba)	MA	China	Liaoning	27570281	97.92	88.34	23	464162	This study
R324	G302	Hetianbs	SAMC736454	MA (M.alba)	MA	China	Xinjiang	28103690	98.38	89	24	475682	This study
R147	G3031	Xinjiangh	SAMC736296	MA (M.alba)	MA	China	Xinjiang	32590518	98.09	88.44	28	468535	This study
R148	G3032	Xinjiangza	SAMC736297	MA (M.alba)	MA	China	Xinjiang	26474037	97.87	88.42	23	459642	This study
R149	G3033	Xinjiangb	SAMC736298	MA (M.alba)	MA	China	Xinjiang	26617915	97.65	88.17	23	457983	This study
R150	G304	Heisang	SAMC736299	MA (M.alba)	MA	China	Hebei	33908854	96.72	88.52	29	451293	This study
R157	G319	Rong1	SAMC736305	MA (M.alba)	MA	China	Sichuan	30444011	95.87	88.82	25	485182	This study
R159	G329	Gu1-1	SAMC736307	MA (M.alba)	MA	China	Beijing	39430103	98.43	89.36	34	483610	This study
R160	G330	Gus12	SAMC736308	MA (M.alba)	MA	China	Beijing	27734283	96.68	88.58	23	467583	This study
R161	G331	Guh4	SAMC736309	MA (M.alba)	MA	China	Beijing	27078938	93.61	88.93	22	472632	This study
R163	G333	Gubai9	SAMC736311	MA (M.alba)	MA	China	Beijing	29422977	97.89	89.18	25	472396	This study
R172	G345	Shanss16	SAMC736319	MA (M.alba)	MA	China	Shandong	24024205	97.94	88.43	20	460885	This study
R173	G346	Shanb21	SAMC736320	MA (M.alba)	MA	China	Shandong	22593820	94.38	88.23	18	456763	This study
R177	G354	Shanh24	SAMC736323	MA (M.alba)	MA	China	Shandong	22407390	93.73	87.89	18	450760	This study
R178	G355	Gubai8	SAMC736324	MA (M.alba)	MA	China	Beijing	26952191	97.03	88.89	23	473711	This study
R327	G358	Shanb20	SAMC736456	MA (M.alba)	MA	China	Shandong	23775018	98.15	88.55	20	467886	This study
R179	G359	Shanshen23	SAMC736325	MA (M.alba)	MA	China	Shandong	30527419	95.55	89.06	25	458133	This study
R180	G360	Gus209	SAMC736326	MA (M.alba)	MA	China	Beijing	23258980	98.39	88.41	20	466985	This study
H13	H13	Tuosang	SRS5888942	MA (M.alba)	MA	China	Sichuan	17844542	93.69	85.47	14	415635	Jiao etal,2020
H17	H17	Qingpiwasang	SRS5888972	MA (M.alba)	MA	China	Hubei	14828147	97.68	84.88	12	422912	Jiao etal,2020
H21	H21	Langzhong-32	SRS5888948	MA (M.alba)	MA	China	Sichuan	18792422	96.88	86.48	16	436140	Jiao etal,2020
H28	H28	Yixianhuanglu	SRS5888984	MA (M.alba)	MA	China	Hebei	16537724	95.09	84.75	13	403216	Jiao etal,2020
I14	I14	Emeihuasang	SRS5888947	MA (M.alba)	MA	China	Sichuan	15020875	96.92	85.46	12	412822	Jiao etal,2020
I19	I19	Tiepasang	SRS5888978	MA (M.alba)	MA	China	Hebei	18830320	97.39	85.74	16	418404	Jiao etal,2020
I27	I27	Yangjiaowan	SRS5888920	MA (M.alba)	MA	China	Shandong	16638284	97.54	85.5	14	412201	Jiao etal,2020
I29	I29	Jainzhizi	SRS5888922	MA (M.alba)	MA	China	Shandong	17287220	97.58	85.82	14	416468	Jiao etal,2020
J12	J12	Xixiang-1	SRS5888853	MA (M.alba)	MA	China	Shaanxi	16380491	96.75	86.22	13	432104	Jiao etal,2020
J13	J13	Xiaowansang	SRS5888979	MA (M.alba)	MA	China	Hebei	18694112	97.46	86.16	16	423333	Jiao etal,2020
J30	J30	Wutongsang	SRS5888970	MA (M.alba)	MA	China	Shandong	18471291	97.14	83.91	15	427755	Jiao etal,2020
K16	K16	Heizaoshen	SRS5888915	MA (M.alba)	MA	China	Hebei	20056834	96.81	86.19	17	429464	Jiao etal,2020
K17	K17	Liushui-1	SRS5888852	MA (M.alba)	MA	China	Shaanxi	19933552	96.53	86.38	16	429854	Jiao etal,2020
K18	K18	Shaqi-1	SRS5888873	MA (M.alba)	MA	China	Xijaing	18725425	96.83	85.86	15	423767	Jiao etal,2020
K27	K27	Liyeda	SRS5888974	MA (M.alba)	MA	China	Shandong	18304229	97.14	87.23	15	453679	Jiao etal,2020
K28	K28	Tiansang-2	SRS5888872	MA (M.alba)	MA	China	Shaanxi	17194513	97.54	86.3	14	429695	Jiao etal,2020
K29	K29	Wenxiesang	SRS5888931	MA (M.alba)	MA	China	Shanxi	16856573	96.8	86.39	14	419161	Jiao etal,2020
K30	K30	Liaosang-19	SRS5888884	MA (M.alba)	MA	China	Liaoning	22170083	97.62	87.19	19	440102	Jiao etal,2020
L10	L10	Tangsang	SRS5888887	MA (M.alba)	MA	China	N/A	20676183	97.41	86.16	17	422787	Jiao etal,2020
L11	L11	Xiaojiguan	SRS5888928	MA (M.alba)	MA	China	Shandong	30185936	97.23	87.34	25	444764	Jiao etal,2020
L17	L17	Heilucaisang	SRS5888923	MA (M.alba)	MA	China	Shandong	17070755	97.48	86.01	14	424924	Jiao etal,2020
L18	L18	Youjiangdangdang	SRS5888981	MA (M.alba)	MA	China	Shandong	18035958	97.58	86.35	15	424095	Jiao etal,2020
L21	L21	Heilujiesang	SRS5888925	MA (M.alba)	MA	China	Shandong	21423055	97.61	87.39	18	443110	Jiao etal,2020
L22	L22	Dajiguan	SRS5888930	MA (M.alba)	MA	China	Shandong	17566073	97.59	87.03	15	439460	Jiao etal,2020
L27	L27	Huanglusang	SRS5888968	MA (M.alba)	MA	China	Hebei	18043227	97.72	87.4	15	473457	Jiao etal,2020
L29	L29	Hesang	SRS5888919	MA (M.alba)	MA	China	Hebei	25623720	97.5	87.46	22	445083	Jiao etal,2020
L30	L30	Heilvsang	SRS5888876	MA (M.alba)	MA	China	Shanxi	23575864	97.5	87.62	20	453199	Jiao etal,2020
M11	M11	Xiaobaitiao	SRS5888973	MA (M.alba)	MA	China	Shandong	15554156	97.27	86	13	417391	Jiao etal,2020
M12	M12	Guanzhongbaitiao	SRS5888858	MA (M.alba)	MA	China	Shaanxi	13959043	97.25	83.95	12	392908	Jiao etal,2020
M15	M15	Linxianlusang	SRS5888938	MA (M.alba)	MA	China	Henan	15007864	97.2	86.04	12	418703	Jiao etal,2020
M16	M16	Huangxincaisang	SRS5888933	MA (M.alba)	MA	China	Shandong	15885452	97.02	86.27	13	420225	Jiao etal,2020
M18	M18	Lusang-6	SRS5888916	MA (M.alba)	MA	China	Shandong	14021304	96.99	84.76	11	396853	Jiao etal,2020
M22	M22	Wukelan-1	SRS5888886	MA (M.alba)	MA	Ukraine	N/A	13379555	97.46	85.26	11	396958	Jiao etal,2020
M25	M25	Dulusang	SRS5888914	MA (M.alba)	MA	China	Shandong	16616786	97.22	86.43	14	423407	Jiao etal,2020
M27	M27	Hetianbaisang	SRS5888860	MA (M.alba)	MA	China	Xinjiang	16883124	97.32	86.75	14	460038	Jiao etal,2020
M28	M28	Tiansang-1	SRS5888883	MA (M.alba)	MA	China	Shaanxi	16324739	97.34	85.66	14	407142	Jiao etal,2020
M29	M29	Caisang	SRS5888924	MA (M.alba)	MA	China	Shandong	18136150	97.56	85.82	15	420666	Jiao etal,2020
M30	M30	Tiegansang	SRS5888976	MA (M.alba)	MA	China	Shandong	13462138	97.57	85.68	11	405192	Jiao etal,2020
M9	M9	Tieyezi	SRS5888975	MA (M.alba)	MA	China	Shandong	19763283	97.3	87.58	16	463451	Jiao etal,2020
N11	N11	Huanglutou	SRS5888983	MA (M.alba)	MA	China	Shandong	13056080	97.19	85.17	11	394821	Jiao etal,2020
N14	N14	Heilutou	SRS5888929	MA (M.alba)	MA	China	Shandong	14099139	97.52	85.34	12	401583	Jiao etal,2020
N16	N16	Xuan-792	SRS5888926	MA (M.alba)	MA	China	Shandong	16782709	97.53	86.08	14	423369	Jiao etal,2020
N17	N17	Jinxuan-6	SRS5888874	MA (M.alba)	MA	China	Shanxi	14064636	97.64	85.49	12	407268	Jiao etal,2020
N18	N18	Shunchuanqiuyu	SRS5888885	MA (M.alba)	MA	Korea	Shunchuang	15484498	97.7	86.06	13	418401	Jiao etal,2020
N20	N20	Jiaodongyousang	SRS5888980	MA (M.alba)	MA	China	Shandong	13116993	97.05	85	11	395862	Jiao etal,2020
N24	N24	Zhouzhi-2	SRS5888857	MA (M.alba)	MA	China	Shaanxi	16545769	96.99	85.57	14	415919	Jiao etal,2020
N25	N25	Weinan-1	SRS5888855	MA (M.alba)	MA	China	Shaanxi	17563347	97.18	86.58	15	432998	Jiao etal,2020
N30	N30	Shaosang	SRS5888937	MA (M.alba)	MA	China	Henan	16345153	97.42	85.83	14	417987	Jiao etal,2020
N9	N9	Gemosang	SRS5888918	MA (M.alba)	MA	China	Shanxi	21610972	97.59	87.25	18	443226	Jiao etal,2020
O9	O9	Dabaitiao	SRS5888917	MA (M.alba)	MA	China	Shandong	14735003	97.25	85.28	12	404884	Jiao etal,2020
T3A	T3A	Huanggelu	SRS5888877	MA (M.alba)	MA	China	Shanxi	27928349	97.48	89.31	16	449147	Jiao etal,2020
T4A	T4A	Heigelu	SRS5888875	MA (M.alba)	MA	China	Shanxi	34741274	97.99	89.38	20	452404	Jiao etal,2020
A14	A14	Pisang-2	SRS5888951	Morus cathayana Hemsl	Wild	China	Shanxi	20090851	97.36	89.22	17	1098099	Jiao etal,2020
A19	A19	Pisang-1	SRS5888953	Morus cathayana Hemsl	Wild	China	Shanxi	16483670	97.56	88.26	14	1026491	Jiao etal,2020
R402		Chuansang	SRR847545	M. notabilis	Wild	China	Sichuan	40887145	82.65	75.42	27	1034112	He et al, 2013

## Sheet: Data 2
Data 2. Admix proportion for each hybrid.
Hybrid population	Accession No.	ACMA	MECMA	MA	landrace	MM	M. atropurpurea
JIH (Interspecific hybrid from Japan)	D20	0.268245	1e-05	0.145606	1e-05	0.586129	0.268265
	R322	0.274305	1e-05	0.144777	1e-05	0.580898	0.274325
	C12	0.26707	1e-05	0.145269	1e-05	0.587641	0.26709
	U4A	0.308574	1e-05	0.229045	1e-05	0.462361	0.308594
	J11	0.34892	1e-05	0.182683	1e-05	0.468377	0.34894
	K25	0.381698	1e-05	0.089356	1e-05	0.528926	0.381718
	M21	0.397808	1e-05	0.202718	1e-05	0.399454	0.397828
	L12	0.287467	1e-05	0.078174	1e-05	0.634339	0.287487
	N15	0.239488	1e-05	0.313422	1e-05	0.44707	0.239508
	J19	0.413721	1e-05	0.25451	1e-05	0.331748	0.413741
	L9	0.32395	1e-05	0.067947	1e-05	0.608082	0.32397
	X8A	0.319694	1e-05	0.213051	1e-05	0.467235	0.319714
	K14	0.667667	1e-05	1e-05	1e-05	0.332303	0.667687
	aA	0.666787	1e-05	1e-05	1e-05	0.333183	0.666807
	N21	0.542692	1e-05	1e-05	1e-05	0.457278	0.542712
	W5A	0.544154	1e-05	1.8e-05	1e-05	0.455807	0.544174
	W1A	0.358682	1e-05	0.034211	1e-05	0.607087	0.358702
	B26	0.431067	1e-05	0.084586	1e-05	0.484328	0.431087
	J23	0.707066	1.1e-05	0.164555	1e-05	0.128359	0.707087
	J27	0.670674	1.1e-05	0.208262	1e-05	0.121043	0.670695
	J9	0.647156	1e-05	0.215328	1e-05	0.137496	0.647176
CIH (Interspecific hybrid from China)	R257	1e-05	0.011417	0.528071	0.392402	0.0681	0.403829
	R253	1e-05	0.027978	0.521333	0.432916	0.017763	0.460904
	R251	1e-05	0.023296	0.153826	0.526501	0.296367	0.549807
	R95	1e-05	0.018706	0.153666	0.531778	0.29584	0.550494
	R233	1e-05	0.001822	0.289179	0.383438	0.325551	0.38527
	R91	1e-05	0.004726	0.288105	0.381048	0.326111	0.385784
	R82	1e-05	0.015315	0.07856	0.527682	0.378433	0.543007
	R162	1e-05	0.012574	0.078057	0.530563	0.378796	0.543147
	R237	1e-05	0.016434	0.078381	0.526297	0.378879	0.542741
	R86	1e-05	1e-05	0.094049	0.389691	0.51624	0.389711
	R316	0.197788	1e-05	0.124638	0.200433	0.477131	0.398231
	R141	0.198246	1e-05	0.123829	0.201586	0.476328	0.399842
	R24	1e-05	0.016337	0.057783	0.65321	0.27266	0.669557
	R196	1e-05	0.184418	1e-05	0.658907	0.156654	0.843335

## Sheet: Data 3
Data 3. Analysis of Patterson’s D between different areas.
P1	P2	P3	Dstatistic	Z-score	p-value	f4-ratio	BBAA	ABBA	BABA
Anhui	Beijing	Argentina	0.0351553	4.8919	9.98659e-07	0.0386307	20216	18623.2	17358.2
Anhui	Hebei	Argentina	0.0305	4.78499	1.70994e-06	0.0327476	20527.5	18225.4	17146.5
Argentina	Anhui	IHC	0.044853	4.56772	4.9306e-06	0.486964	20620.8	18926.9	17301.9
Argentina	Anhui	IHJ	0.133203	14.2853	0	0.962672	22663.4	20472.5	15659.6
Sichuan	Anhui	Argentina	0.0287181	3.7539	0.000174104	0.0313072	19143.8	19124.1	18056.3
Chongqing	Anhui	Azerbaijan	0.0428061	3.31378	0.000920441	0.0437199	25361.6	16454.7	15103.8
Azerbaijan	Anhui	Guangdong	0.060752	5.85342	4.81558e-09	0.410955	23359	18725	16580.1
Azerbaijan	Anhui	Guangxi	0.0542495	5.27998	1.29198e-07	0.384595	23635.3	18669.8	16748.4
Azerbaijan	Anhui	Hainan	0.0564857	5.15831	2.49195e-07	0.415747	23531.4	18688.6	16690.2
Hunan	Anhui	Azerbaijan	0.0318661	3.44167	0.000578136	0.0330675	23780.4	16889.6	15846.4
Azerbaijan	Anhui	IHC	0.0932065	6.45053	1.11463e-10	0.659358	21531.5	19981.3	16574.1
Azerbaijan	Anhui	IHJ	0.0524208	3.66083	0.000251396	0.90408	22097.5	20014.9	18021
Anhui	Jiangsu	Azerbaijan	0.039181	5.58428	2.34672e-08	0.0410458	23749.8	16766	15501.7
Sichuan	Anhui	Azerbaijan	0.0732474	5.79914	6.66546e-09	0.0816258	20156.6	20070.3	17330.7
Azerbaijan	Anhui	Taiwan	0.0526254	4.64316	3.43128e-06	0.0511383	23644.9	18039.7	16235.9
Azerbaijan	Anhui	Thailand	0.0504862	4.26855	1.9675e-05	0.111299	25717.7	18250.5	16496.3
Azerbaijan	Anhui	Vietnam	0.0574016	5.01243	5.37467e-07	0.195902	23534.1	18723.6	16690.8
Anhui	Zhejiang	Azerbaijan	0.0437756	4.43443	9.23162e-06	0.0446666	24700.4	16368.4	14995.4
Anhui	Chongqing	Beijing	0.0310616	5.63538	1.74669e-08	0.170096	22860.9	17483.3	16429.9
Beijing	Anhui	Guangdong	0.0146811	4.23176	2.31868e-05	0.131266	25526.7	17464.5	16959.2
Beijing	Anhui	Guangxi	0.0108027	3.77842	0.00015783	0.101038	25836.7	17452.8	17079.8
Beijing	Anhui	Hainan	0.014138	5.21964	1.79272e-07	0.133686	25746.8	17489.3	17001.7
Hunan	Anhui	Beijing	0.0302077	6.54332	6.0168e-11	0.136507	22172.5	17974.8	16920.7
Beijing	Anhui	IHC	0.0448961	10.3237	0	0.451644	23478.1	18618.6	17018.6
Beijing	Anhui	IHJ	0.0936429	14.1878	0	0.895047	25007.5	19722.8	16345.3
Shaanxi	Anhui	Beijing	0.0154765	3.4026	0.00066748	0.076518	20275.8	18821.6	18247.9
Beijing	Anhui	Thailand	0.0153014	4.01373	5.97662e-05	0.0328102	27997.6	17076.9	16562.1
Beijing	Anhui	Vietnam	0.00974778	3.31692	0.000910172	0.0360247	25686.6	17435	17098.4
Anhui	Beijing	Xijaing	0.0230996	3.32239	0.0008925	0.0259715	18013.9	17521.4	16730.2
Xinjiang	Beijing	Anhui	0.0535278	14.6921	0	0.22338	20187.3	20030.8	17995.3
Chongqing	Anhui	Guangdong	0.0145907	3.90513	9.4175e-05	0.123544	29303.3	15167.8	14731.6
Chongqing	Anhui	Guangxi	0.0146581	3.4671	0.000526105	0.124373	29673.8	15204.3	14765
Chongqing	Anhui	Hainan	0.0160406	4.19042	2.78442e-05	0.142888	29553.3	15209.7	14729.5
Anhui	Chongqing	Hebei	0.0698708	13.0757	0	1.23149	21840.4	18415.3	16010
Anhui	Chongqing	Heilongjiang	0.0182858	4.28864	1.79772e-05	0.0560352	23664.3	16917	16309.4
Chongqing	Anhui	Henan	0.0532623	5.54409	2.95487e-08	0.600018	21262	17866.7	16059.7
Anhui	Chongqing	Hubei	0.0302799	4.55371	5.27092e-06	0	21313.6	18036.1	16975.9
Chongqing	Anhui	Hunan	0.153331	16.641	0	0.667693	22069.1	19683.6	14449.8
Chongqing	Anhui	IHC	0.0538512	11.0362	0	0.477376	27445.6	16302.6	14636.5
Chongqing	Anhui	IHJ	0.101867	13.4749	0	0.908301	28881.3	17310.5	14109.8
Chongqing	Anhui	India	0.0159908	4.6993	2.61061e-06	0.019999	31811.8	14599	14139.4
Chongqing	Anhui	Jiangsu	0.182368	28.9957	0	0.658159	21524.9	20355.4	14076.2
Anhui	Chongqing	Liaoning	0.0463856	7.2303	4.81938e-13	0.144105	22753	17397.2	15854.8
Chongqing	Anhui	Shaanxi	0.053259	10.207	0	1.14898	22759.9	17661.5	15875.3
Anhui	Chongqing	Shandong	0.0919646	16.2134	0	0.868629	21821.9	18724	15570.1
Chongqing	Anhui	Shanxi	0.0433469	8.02112	1.04788e-15	3.37565	22207.4	17799.8	16320.8
Anhui	Chongqing	Shunchuang	0.0474911	4.93836	7.87811e-07	0.0489331	21028.9	16229.7	14758.1
Chongqing	Anhui	Thailand	0.0175196	3.69276	0.000221837	0.034481	31742.4	14899.5	14386.5
Anhui	Chongqing	Ukraine	0.0470749	5.15092	2.59208e-07	0.047615	20512	15786.9	14367.4
Chongqing	Anhui	Vietnam	0.0136118	4.60755	4.07438e-06	0.045878	29547.4	15205.9	14797.5
Anhui	Chongqing	Xijaing	0.0385369	7.25307	4.07425e-13	0.0393985	21844.9	15893	14713.5
Anhui	Chongqing	Xinjiang	0.0316812	5.52114	3.36806e-08	0.168338	24272.3	16948.6	15907.6
Chongqing	Anhui	Yunnan	0.0153151	3.91	9.2295e-05	0.0117265	35782.7	13774.4	13358.8
Zhejiang	Anhui	Chongqing	0.20459	34.023	0	0.290987	21155.4	20956.5	13837.9
Guangxi	Guangdong	Anhui	0.00841399	4.47297	7.71421e-06	0.0206636	22120	19467	19142.1
IHJ	Anhui	Guangdong	0.110744	9.22174	0	0.553203	23951.7	21192.6	16966.7
Shaanxi	Anhui	Guangdong	0.0143542	3.42927	0.000605216	0.122643	26390.2	16802.1	16326.6
Sichuan	Anhui	Guangdong	0.0500334	9.67517	0	0.347366	23952.6	18934.5	17130.1
Xinjiang	Anhui	Guangdong	0.0295715	5.68672	1.295e-08	0.23786	24328.3	18338	17284.6
IHJ	Anhui	Guangxi	0.107024	8.90251	5.42101e-19	0.546694	24272.7	21189.3	17092.2
Shaanxi	Anhui	Guangxi	0.0150893	4.21282	2.522e-05	0.128798	26769.6	16856.9	16355.7
Sichuan	Anhui	Guangxi	0.0486377	10.3544	0	0.343429	24293.6	18952.9	17194.8
Xinjiang	Anhui	Guangxi	0.0282375	5.67683	1.37211e-08	0.231149	24669.4	18356.8	17348.6
Hebei	Anhui	Hainan	0.0149716	3.76834	0.000164335	0.134878	26127.7	17207.5	16699.9
IHJ	Anhui	Hainan	0.10803	8.72769	2.60209e-18	0.561815	24156.6	21183.9	17053.2
Shaanxi	Anhui	Hainan	0.0156927	4.2472	2.16455e-05	0.139108	26642.5	16844	16323.5
Sichuan	Anhui	Hainan	0.0506198	10.034	0	0.360155	24189.5	18958.8	17131.9
Xinjiang	Anhui	Hainan	0.0300859	6.44043	1.19136e-10	0.251869	24571.3	18375.5	17302.1
Anhui	Hainan	Yunnan	0.0907417	3.9429	8.05024e-05	0.0937709	25549.2	20637.8	17204
Hunan	Anhui	Hebei	0.0489766	10.0893	0	0.436811	21913.9	18275.9	16569.3
Hebei	Anhui	IHC	0.0544285	13.5885	0	0.485718	23968.4	18473.7	16566.5
Hebei	Anhui	IHJ	0.0998112	20.6523	0	0.897182	25431	19508.5	15967.6
Jiangsu	Anhui	Hebei	0.0397209	6.65878	2.76116e-11	0.369615	22654.2	17658.2	16309
Liaoning	Hebei	Anhui	0.0343601	9.7904	0	0.171637	19455.7	19133.6	17862.5
Shaanxi	Anhui	Hebei	0.0234563	3.42112	0.000623639	0.275483	19908.5	19043.5	18170.6
Shandong	Hebei	Anhui	0.0141038	4.921	8.61041e-07	0.0719584	20258.5	18731	18210
Anhui	Hebei	Shunchuang	0.0295639	3.7832	0.000154825	0.0326411	17606	17543.8	16536.2
Hebei	Anhui	Thailand	0.0215084	3.79719	0.000146348	0.0448326	28472.8	16910.7	16198.6
Anhui	Hebei	Ukraine	0.0287922	3.54792	0.00038829	0.0310826	17087.6	17021.5	16068.8
Hebei	Anhui	Vietnam	0.0153632	4.64624	3.38048e-06	0.0543993	26131.7	17236.2	16714.6
Anhui	Hebei	Xijaing	0.036843	7.4217	1.15625e-13	0.040716	18133.5	17521.9	16276.6
Anhui	Hebei	Xinjiang	0.0466252	7.43874	1.01649e-13	0.255536	20517.4	19586.6	17841.5
Zhejiang	Anhui	Hebei	0.0269	5.70912	1.13563e-08	0.278669	23545.7	17028.6	16136.4
Hunan	Anhui	Heilongjiang	0.0228473	4.54366	5.52866e-06	0.0640231	22730.8	17550.8	16766.7
Heilongjiang	Anhui	IHC	0.0575811	10.6216	0	0.516661	22874.8	19078.7	17001.2
Heilongjiang	Anhui	IHJ	0.0858309	13.4011	0	0.897519	24156.1	19933.6	16782.3
Heilongjiang	Shandong	Anhui	0.0307932	5.99213	2.07108e-09	0.143361	19639.4	19473.9	18310.4
Henan	Anhui	Hubei	0.0558877	13.2364	0	1.05076	19828.2	18852.3	16856.6
Henan	Anhui	IHC	0.0303717	10.2918	0	0.343683	24662.6	16719.5	15733.8
Henan	Anhui	IHJ	0.0510281	12.5758	0	0.852325	25707.8	17388.2	15699.8
Henan	Anhui	Thailand	0.0114524	3.37882	0.000727986	0.0232228	29325.6	15470.5	15120.1
Anhui	Henan	Xijaing	0.0337663	3.82629	0.000130088	0.0354981	19372.3	16395	15324
Anhui	Henan	Xinjiang	0.0233776	4.99471	5.89247e-07	0.12149	21955.2	17580.5	16777.3
Hunan	Anhui	Hubei	0.0456581	9.50188	0	0.952	20720.4	18696.2	17063.5
Hubei	Anhui	IHJ	0.0571898	6.93312	4.11658e-12	0.836525	26020.8	18421.1	16428.1
Jiangsu	Anhui	Hubei	0.0367737	7.67818	1.61367e-14	1.00032	21379.5	18044.8	16764.7
Hubei	Anhui	Shaanxi	0.0570533	8.23657	1.77267e-16	1.11888	20258.8	19452.1	17352.3
Shanxi	Anhui	Hubei	0.0568054	17.1456	0	0.966937	19723.5	19722.3	17602.1
Zhejiang	Anhui	Hubei	0.0222964	6.80739	9.93844e-12	0.958574	22214.6	17374.1	16616.3
Hunan	Anhui	Liaoning	0.0342646	6.82088	9.04828e-12	0.0914932	22279.3	17519.7	16358.8
Hunan	Anhui	Shandong	0.0547444	11.6198	0	0.319342	22350.5	18201.5	16312.1
Hunan	Anhui	Shanxi	0.0235252	4.49555	6.9389e-06	0	20238.9	18245.5	17406.8
Hunan	Anhui	Shunchuang	0.0402196	6.60949	3.85646e-11	0.0389038	20495	16182.9	14931.5
Hunan	Anhui	Ukraine	0.0405321	6.37879	1.78496e-10	0.038295	19902.3	15722.6	14497.7
Hunan	Anhui	Xijaing	0.0243232	4.87767	1.07344e-06	0.0239131	20898.8	15806	15055.3
Hunan	Anhui	Xinjiang	0.0169449	3.81265	0.000137482	0.0788891	23556.7	17279.4	16703.5
Anhui	Zhejiang	Hunan	0.0555651	9.13597	1.0842e-19	0.617128	19276.4	18412.5	16474
IHC	Anhui	IHJ	0.145856	17.8116	0	0.929436	22744.6	22294.2	16618.5
Liaoning	Anhui	IHC	0.0541942	11.9116	0	0.508479	22627	18585.9	16675
Shaanxi	Anhui	IHC	0.0451114	11.483	0	0.434651	24306.2	17929.2	16381.4
Shandong	Anhui	IHC	0.057676	11.5238	0	0.503258	23622.3	18661.5	16626.3
Shanxi	Anhui	IHC	0.0312835	10.0076	0	0.344608	24696	17523.3	16460.2
Shunchuang	Anhui	IHC	0.0535362	10.3709	0	0.519028	20718.1	16959.5	15235.9
Sichuan	Anhui	IHC	0.096245	20.4242	0	0.640088	22204.4	20394.9	16813.7
IHC	Anhui	Taiwan	0.0319341	3.44725	0.000566321	0.0316425	22888.4	18670.9	17515.4
Ukraine	Anhui	IHC	0.0517998	10.1673	0	0.515967	20145.4	16412.5	14795.9
Xijaing	Anhui	IHC	0.067959	9.85231	0	0.593419	20447.5	17431.3	15212.8
Xinjiang	Anhui	IHC	0.0671817	13.9181	0	0.553997	22452.7	19669.5	17193
Anhui	Zhejiang	IHC	0.0224402	7.28077	3.31931e-13	0.347806	27138.1	15841.1	15145.8
IHJ	Anhui	India	0.0770916	5.98738	2.13244e-09	0.107314	26005.3	19911.6	17061.3
Anhui	Jiangsu	IHJ	0.0440489	7.77727	7.41041e-15	4.2101	26507.7	17100	15657.1
Liaoning	Anhui	IHJ	0.0969153	17.3581	0	0.923418	24086.2	19588.3	16127
Shaanxi	Anhui	IHJ	0.0680444	13.5102	0	0.858521	25479.8	18652.9	16276.1
Shandong	Anhui	IHJ	0.105795	23.2167	0	0.900528	25153.8	19756.8	15976.4
Shanxi	Anhui	IHJ	0.0531597	13.6796	0	0.826983	25841	18215	16376.2
Shunchuang	Anhui	IHJ	0.08612	13.0125	0	0.953696	22018.8	17800.4	14977.6
Sichuan	Anhui	IHJ	0.130928	21.8726	0	0.924795	23572.7	21333.4	16393.9
IHJ	Anhui	Taiwan	0.0912809	6.46815	9.92096e-11	0.0872763	23879.7	20200	16820.7
IHJ	Anhui	Thailand	0.0813395	7.02949	2.07288e-12	0.16581	26004	20349.3	17287.9
Ukraine	Anhui	IHJ	0.0848984	13.0073	0	0.949404	21435.5	17251.1	14551.1
IHJ	Anhui	Vietnam	0.107745	8.10425	5.30717e-16	0.312166	24183.4	21218.2	17090.6
Xijaing	Anhui	IHJ	0.110202	10.5724	0	0.960483	21833.1	18388.4	14737.8
Xinjiang	Anhui	IHJ	0.123587	21.7354	0	0.920545	24104.4	20882.3	16288.5
Anhui	Zhejiang	IHJ	0.067452	14.9363	0	5.64179	27399.8	17109	14946.8
Sichuan	Anhui	India	0.0410598	6.44901	1.12585e-10	0.0566057	26447.5	18066.3	16641.2
India	Vietnam	Anhui	0.0810224	5.16879	2.35611e-07	0.174682	21913.5	21560	18328.2
Yunnan	India	Anhui	0.12381	5.51726	3.44316e-08	0.220988	23176.2	23035.3	17959.7
Jiangsu	Anhui	Shandong	0.0415538	8.54639	1.26852e-17	0.252542	23043.9	17524.5	16126.2
Anhui	Jiangsu	Sichuan	0.0216885	4.77036	1.83898e-06	0.167975	24662.1	16770.7	16058.7
Jiangsu	Zhejiang	Anhui	0.0455742	6.75339	1.44433e-11	1.02077	20326.1	17215.5	15714.8
Liaoning	Shandong	Anhui	0.0229785	7.50417	6.18207e-14	0.112007	20684.5	18181.2	17364.4
Anhui	Shanxi	Liaoning	0.0304603	5.47652	4.33762e-08	0.0941051	20268	18571.9	17473.9
Anhui	Liaoning	Xinjiang	0.0314855	4.4456	8.76473e-06	0.184633	19462.7	19348	18166.8
Anhui	Shaanxi	Sichuan	0.0211931	4.20262	2.63849e-05	0.177677	22075.9	18283.8	17524.9
Shaanxi	Anhui	Thailand	0.0194774	3.79586	0.000147135	0.0398649	28950.7	16514.8	15883.8
Shaanxi	Anhui	Vietnam	0.0172145	5.62657	1.83827e-08	0.058987	26660.8	16885.8	16314.3
Anhui	Shaanxi	Xijaing	0.0294168	9.1092	1.0842e-19	0.0316176	18628.7	17009.7	16037.6
Anhui	Shaanxi	Xinjiang	0.0252531	4.8316	1.35437e-06	0.133172	21291.2	18662.8	17743.4
Shaanxi	Anhui	Yunnan	0.016611	3.60026	0.000317904	0.0135076	33110.6	15250.4	14752.1
Anhui	Zhejiang	Shaanxi	0.0259711	5.54026	3.02029e-08	0	22011.4	17238.7	16366
Anhui	Shanxi	Shandong	0.017885	3.81829	0.00013438	0.158242	20290.2	18749.7	18090.8
Shunchuang	Shandong	Anhui	0.020021	3.31282	0.000923605	0.109242	17991.5	17078.3	16407.9
Anhui	Shandong	Xijaing	0.0403868	6.96495	3.28515e-12	0.0446922	17773.1	17689	16315.6
Anhui	Shandong	Xinjiang	0.0403324	5.6857	1.30281e-08	0.22121	20199.4	19536	18021.3
Zhejiang	Anhui	Shandong	0.0351382	8.49614	1.96241e-17	0.216344	24023.1	16976.7	15824.1
Anhui	Shanxi	Sichuan	0.0104081	3.46711	0.000526093	0.0857502	22771	17802	17435.2
Anhui	Shanxi	Xijaing	0.0406083	10.7345	0	0.0435368	18958.3	17075.9	15743.2
Anhui	Shanxi	Xinjiang	0.0271044	6.82235	8.95603e-12	0.142153	21833.3	18465.5	17490.9
Anhui	Zhejiang	Shanxi	0.0336417	10.7783	0	0	21347.3	17649.2	16500.3
Anhui	Shunchuang	Xinjiang	0.0219855	3.4796	0.000502157	0.130683	17993.8	17458.7	16707.5
Sichuan	Anhui	Taiwan	0.0462505	6.61958	3.6023e-11	0.043532	24128.5	18193.1	16584.6
Sichuan	Anhui	Thailand	0.0537583	8.99397	2.1684e-19	0.110429	26475.4	18567.7	16673.2
Sichuan	Anhui	Vietnam	0.0517967	13.7078	0	0.170319	24205.5	18987.6	17117.5
Sichuan	Anhui	Yunnan	0.0402539	6.93982	3.92601e-12	0.0347705	30451.5	17005.9	15689.8
Xinjiang	Anhui	Taiwan	0.0271603	4.25373	2.10239e-05	0.0257662	24500	17633.4	16700.8
Thailand	Vietnam	Anhui	0.0708385	5.04554	4.52253e-07	0.151718	23808.9	20692	17954.3
Xinjiang	Anhui	Thailand	0.0343937	5.67522	1.38513e-08	0.0724132	26884.1	18005.7	16808.3
Yunnan	Thailand	Anhui	0.14721	7.11804	1.09471e-12	0.24226	26739.7	21938.3	16308
Anhui	Ukraine	Xinjiang	0.0219056	3.3841	0.000714119	0.128595	17520.3	16928.2	16202.5
Xinjiang	Anhui	Vietnam	0.0305848	7.23497	4.65622e-13	0.108161	24585.5	18399.8	17307.7
Anhui	Vietnam	Yunnan	0.195048	9.91273	0	0.210792	24238.2	23606.2	15900.5
Xijaing	Anhui	Yunnan	0.0221068	4.39855	1.08979e-05	0.0191259	28245.4	14664.3	14030
Zhejiang	Anhui	Xijaing	0.010142	3.43023	0.000603075	0.00959717	22344.1	14736	14440.1
Xinjiang	Anhui	Yunnan	0.0242401	4.5915	4.4007e-06	0.021061	30908.6	16505.7	15724.5
Zhejiang	Anhui	Xinjiang	0.0094055	3.549	0.000386696	0.0420976	25374.9	16203.7	15901.7
Argentina	Azerbaijan	IHJ	0.07507	4.84488	1.26687e-06	0.566144	23690.8	19302.8	16607
Chongqing	Beijing	Argentina	0.0283844	4.52776	5.96115e-06	0.0315487	20522.4	18004.1	17010.2
Heilongjiang	Beijing	Argentina	0.0335906	9.25617	0	0.0371328	20241.8	18899.1	17670.7
Henan	Beijing	Argentina	0.0370301	8.22229	1.99602e-16	0.0401292	19867.2	18279.5	16974.1
Hubei	Beijing	Argentina	0.026783	5.67899	1.35491e-08	0.0296454	20146.5	18665.3	17691.6
Hunan	Beijing	Argentina	0.0429766	4.6436	3.42388e-06	0.0472068	19662.2	19099	17525
Argentina	Beijing	IHJ	0.0480787	4.21403	2.50856e-05	0.329394	24916.3	18227.1	16554.8
Jiangsu	Beijing	Argentina	0.0373205	6.44326	1.16938e-10	0.0406269	19845.2	18773.8	17422.9
Liaoning	Beijing	Argentina	0.0262205	6.49	8.58339e-11	0.0292605	20041	18362.4	17424.1
Shaanxi	Beijing	Argentina	0.0299678	6.82224	8.96294e-12	0.033178	19819.3	18762.4	17670.6
Shandong	Beijing	Argentina	0.0227456	6.7642	1.34046e-11	0.0249145	20410.3	18294	17480.3
Shanxi	Beijing	Argentina	0.0221417	5.7326	9.89021e-09	0.0245612	20069.6	18497.4	17696
Shunchuang	Beijing	Argentina	0.0342081	4.34305	1.40515e-05	0.037651	18341.6	17111.6	15979.6
Argentina	Beijing	Sichuan	0.0427776	3.80161	0.000143761	0.322132	20010.9	19228.4	17650.8
Ukraine	Beijing	Argentina	0.0361932	5.02686	4.98589e-07	0.0398618	17850.7	16644.5	15481.7
Xijaing	Beijing	Argentina	0.0262809	3.82566	0.000130421	0.0295074	18093.4	17121.6	16244.7
Argentina	Xinjiang	Beijing	0.0461342	4.66107	3.14569e-06	0.218316	19972	19188.1	17495.7
Zhejiang	Beijing	Argentina	0.0382461	6.64117	3.11192e-11	0.0415607	20047.8	18749.6	17368.2
Chongqing	Hebei	Argentina	0.0245721	4.37533	1.21248e-05	0.0261661	21749.3	17206	16380.7
Argentina	Chongqing	IHJ	0.0450232	5.06151	4.15951e-07	0.324251	23514.6	18068.5	16511.6
Argentina	Chongqing	Sichuan	0.0321824	3.80498	0.000141817	0.253751	18951.9	18911.6	17732.4
Argentina	Xinjiang	Chongqing	0.0470345	5.95336	2.6269e-09	0.0660715	20206.3	18475.3	16815.4
Guangxi	Guangdong	Argentina	0.0064936	3.44007	0.000581567	0.00614807	21787.8	18680.2	18439.2
Guangdong	Argentina	IHJ	0.0470297	3.48436	0.000493307	0.259568	21696.4	20158.1	18347.2
Guangxi	Argentina	IHJ	0.0513439	3.53465	0.000408312	0.278571	21736.3	20437.6	18441.4
Argentina	Hunan	Hainan	0.0216238	3.8722	0.000107859	0.212541	22729.9	17922	17163.3
Hainan	Argentina	IHJ	0.0494552	3.58689	0.000334643	0.271782	21584.7	20415	18490.9
India	Hainan	Argentina	0.0664335	5.71545	1.09412e-08	0.0625822	21163.3	20715.8	18134.8
Thailand	Hainan	Argentina	0.0734607	5.92077	3.20432e-09	0.0692093	21278.5	21135.1	18242.4
Argentina	Hainan	Yunnan	0.10024	3.95449	7.66988e-05	0.10573	24528.2	20440.7	16716.1
Heilongjiang	Hebei	Argentina	0.0294215	8.32257	8.60857e-17	0.0321986	20058.8	18702.6	17633.5
Henan	Hebei	Argentina	0.0326575	10.3094	0	0.0343767	20130.2	17889.2	16757.7
Hubei	Hebei	Argentina	0.021942	6.36768	1.91914e-10	0.0241597	20095.4	18454.8	17662.3
Hunan	Hebei	Argentina	0.0381024	4.68295	2.82769e-06	0.0419845	19565.2	18905.7	17517.9
Argentina	Hebei	IHJ	0.0447449	4.68059	2.86047e-06	0.302877	24754.3	18092.3	16542.6
Jiangsu	Hebei	Argentina	0.0324328	6.68277	2.34471e-11	0.0354427	19641.7	18639	17468
Liaoning	Hebei	Argentina	0.0218976	5.72208	1.05228e-08	0.0237316	20456.9	17878.8	17112.6
Shaanxi	Hebei	Argentina	0.0255736	6.81255	9.58857e-12	0.0278354	19968.6	18461.5	17540.8
Shandong	Hebei	Argentina	0.0182965	6.55995	5.38243e-11	0.019211	21367.8	17591.6	16959.5
Shanxi	Hebei	Argentina	0.0175183	5.92474	3.12788e-09	0.0190268	20350.2	18126.1	17502
Shunchuang	Hebei	Argentina	0.0304744	4.53447	5.77484e-06	0.033143	18725.2	16717.2	15728.5
Argentina	Hebei	Sichuan	0.040207	4.27109	1.94522e-05	0.300414	19831.2	19124.1	17645.7
Ukraine	Hebei	Argentina	0.0327638	5.47678	4.33136e-08	0.035096	18236.4	16233.9	15203.9
Xijaing	Hebei	Argentina	0.0237715	3.42322	0.000618841	0.0262644	18303.4	16829.4	16047.9
Argentina	Xinjiang	Hebei	0.039981	4.31601	1.58875e-05	0.332227	20109	18887	17434.8
Zhejiang	Hebei	Argentina	0.0337529	6.86497	6.6506e-12	0.0361554	20026.4	18545.6	17334.5
Argentina	Heilongjiang	IHJ	0.0518739	5.41993	5.96212e-08	0.366622	23972.9	18733.3	16885.6
Heilongjiang	Shandong	Argentina	0.0123374	4.20671	2.5912e-05	0.0132852	20624.3	18025.6	17586.3
Argentina	Xinjiang	Heilongjiang	0.0419924	3.81849	0.000134273	0.119044	20931.7	18717.6	17209
Argentina	Henan	IHJ	0.0893227	9.85797	0	0.635415	22793.8	19058.1	15932.6
Henan	Shandong	Argentina	0.0151255	3.39503	0.000686201	0.0157357	20345.1	17374	16856.2
Henan	Shanxi	Argentina	0.0154808	7.52025	5.46702e-14	0.0159614	20983.7	17078.6	16557.9
Sichuan	Henan	Argentina	0.0271212	4.90151	9.51035e-07	0.0290788	18961.6	18663	17677.4
Argentina	Xinjiang	Henan	0.0490903	5.57523	2.47198e-08	0.242882	20375	18311.4	16597.7
Argentina	Hubei	IHC	0.0403866	3.68347	0.000230079	0.433745	21086.3	18895.5	17428.5
Argentina	Hubei	IHJ	0.0828439	6.69805	2.11216e-11	0.580683	23749.5	19321.3	16364.9
Argentina	Hubei	Sichuan	0.0368317	3.43272	0.00059755	0.281519	19365.5	19355	17979.9
Argentina	Hunan	IHC	0.0432956	4.66885	3.02895e-06	0.47871	20487	19059.2	17477.3
Argentina	Hunan	IHJ	0.115207	14.7295	0	0.835106	22728	20193.4	16021.2
Argentina	Hunan	Thailand	0.0266927	3.75674	0.000172143	0.0605724	25062.3	17579.9	16665.8
Argentina	Hunan	Vietnam	0.0171383	3.69608	0.000218952	0.0662123	22798.2	17867.4	17265.3
Argentina	Jiangsu	IHC	0.047886	4.73033	2.24152e-06	0.517085	20517.8	19005.6	17268.6
Sichuan	Argentina	IHC	0.0464196	4.92331	8.50928e-07	0.334398	21365.7	19087.1	17393.7
Argentina	Zhejiang	IHC	0.0627139	5.78174	7.39334e-09	0.676472	20390.1	19431.9	17138.4
Argentina	Jiangsu	IHJ	0.16924	16.148	0	1.22833	22144.9	21386.6	15195.4
Argentina	Liaoning	IHJ	0.0423091	4.69428	2.67545e-06	0.298014	23900.9	18111.1	16640.8
Argentina	Shaanxi	IHJ	0.0739232	7.88586	3.1238e-15	0.512486	23694.2	19027.8	16408.3
Argentina	Shandong	IHJ	0.0392741	4.44702	8.70701e-06	0.267202	24318.2	18104.8	16736.5
Argentina	Shanxi	IHJ	0.0875284	10.0541	0	0.607057	23744.7	19265.8	16164.6
Argentina	Shunchuang	IHJ	0.051215	6.63062	3.34287e-11	0.370215	21766.7	16966.5	15313.3
Argentina	Ukraine	IHJ	0.0533391	6.63063	3.34248e-11	0.382777	21103.2	16531.6	14857.3
Argentina	Zhejiang	IHJ	0.187576	19.0613	0	1.3664	21981.7	21920.4	14995.8
India	Vietnam	Argentina	0.067985	4.65399	3.25574e-06	0.0637402	21604.6	20586.9	17965.9
Yunnan	India	Argentina	0.130013	6.11656	9.56199e-10	0.113873	22746.1	22514.8	17333.9
Jiangsu	Shanxi	Argentina	0.0167078	5.04353	4.57018e-07	0.0170078	21795.9	17145.4	16581.9
Sichuan	Jiangsu	Argentina	0.026886	4.69711	2.6387e-06	0.0289027	19541.9	18810	17825
Argentina	Liaoning	Sichuan	0.0355962	3.7061	0.000210475	0.2788	19129.1	19087	17774.8
Argentina	Xinjiang	Liaoning	0.0477593	4.65465	3.2453e-06	0.132941	20317	18628.3	16930.1
Shaanxi	Shanxi	Argentina	0.00847258	4.07312	4.6388e-05	0.00895095	20974.7	17574.7	17279.4
Sichuan	Shaanxi	Argentina	0.0344015	7.66904	1.73286e-14	0.0367225	19574.9	19064.5	17796.4
Argentina	Xinjiang	Shaanxi	0.0448868	4.7777	1.77309e-06	0.417302	20652.9	18661.9	17058.6
Argentina	Shandong	Sichuan	0.0401495	4.61743	3.88522e-06	0.301913	19335.5	19277.5	17789.3
Argentina	Xinjiang	Shandong	0.050738	5.57035	2.54222e-08	0.290899	20373	18895.1	17070.3
Argentina	Shanxi	Sichuan	0.038682	4.92111	8.60559e-07	0.291643	19381.5	19260.7	17826.1
Argentina	Xinjiang	Shanxi	0.0385584	4.61503	3.93045e-06	0.398408	20545.9	18635.1	17251.4
Zhejiang	Shanxi	Argentina	0.0175633	4.89612	9.77459e-07	0.017467	22463.7	16901.2	16317.8
Sichuan	Shunchuang	Argentina	0.0293274	3.52903	0.000417081	0.03223	17628.9	17506.1	16508.5
Argentina	Xinjiang	Shunchuang	0.0465565	4.39955	1.08474e-05	0.0477511	18944.5	17065.7	15547.4
Sichuan	Argentina	Taiwan	0.0296605	3.56689	0.000361247	0.0292001	22904.7	17734.2	16712.5
Sichuan	Ukraine	Argentina	0.0272021	3.46745	0.00052542	0.0297714	17176.5	16940.1	16042.9
Sichuan	Xijaing	Argentina	0.0352392	4.6419	3.45218e-06	0.0389313	17745.4	17562.2	16366.5
Argentina	Xinjiang	Sichuan	0.0436488	4.44762	8.68269e-06	0.314337	21738.2	18428.9	16887.4
Sichuan	Zhejiang	Argentina	0.0263046	3.49169	0.000479979	0.0285073	19242.4	19047.1	18070.8
Thailand	Vietnam	Argentina	0.0789811	5.59143	2.25209e-08	0.0697001	23701.6	20025.9	17094.2
Yunnan	Thailand	Argentina	0.134108	6.59624	4.21728e-11	0.108607	26401.1	20898.6	15956.1
Argentina	Xinjiang	Ukraine	0.0489586	4.82992	1.36589e-06	0.0489203	18441.6	16603.3	15053.4
Yunnan	Vietnam	Argentina	0.202282	13.4731	0	0.170378	23278.3	23276.6	15444.1
Argentina	Xinjiang	Xijaing	0.0608235	6.14247	8.12473e-10	0.0652891	18640.1	17480.1	15475.6
Chongqing	Beijing	Azerbaijan	0.0336334	4.76715	1.86849e-06	0.0378918	22018.1	18011	16838.9
Azerbaijan	Beijing	Guangdong	0.0465131	3.71598	0.000202416	0.318938	23727.9	18703.5	17040.9
Azerbaijan	Beijing	Guangxi	0.0435289	3.56692	0.0003612	0.313671	23945.6	18716.3	17154.8
Azerbaijan	Beijing	Hainan	0.0426323	3.32787	0.000875116	0.319512	23887.7	18674.1	17147
Hebei	Beijing	Azerbaijan	0.0205222	4.73223	2.22069e-06	0.0233414	21882.3	18296	17560.2
Heilongjiang	Beijing	Azerbaijan	0.0317778	6.76718	1.31316e-11	0.0360858	21666.8	18760.5	17604.9
Hubei	Beijing	Azerbaijan	0.0205686	3.30606	0.000946187	0.02348	21528.7	18499	17753.4
Azerbaijan	Beijing	IHC	0.0512822	3.48776	0.00048708	0.363583	22281.9	19310.8	17426.9
Liaoning	Beijing	Azerbaijan	0.0314223	6.58974	4.40595e-11	0.0354058	21495.2	18311.9	17196.1
Shaanxi	Beijing	Azerbaijan	0.0240531	3.99896	6.36221e-05	0.0272017	21206.4	18596.2	17722.7
Shandong	Beijing	Azerbaijan	0.0314651	6.61999	3.59227e-11	0.0347368	22041.6	18320.9	17203.1
Shunchuang	Beijing	Azerbaijan	0.0296748	5.30545	1.12397e-07	0.0340612	19562.8	16971.6	15993.4
Sichuan	Beijing	Azerbaijan	0.0699354	14.1687	0	0.0774782	20803.9	20019.7	17402.6
Ukraine	Beijing	Azerbaijan	0.0297223	6.12505	9.06524e-10	0.033764	19020.6	16493.7	15541.5
Azerbaijan	Beijing	Vietnam	0.046754	3.81209	0.000137797	0.161649	23849.7	18790.5	17111.9
Azerbaijan	Chongqing	Guangdong	0.0453678	3.83206	0.000127076	0.32838	22154.2	18574.8	16962.5
Chongqing	Jiangsu	Azerbaijan	0.0717306	4.67607	2.92429e-06	0.0845838	19839.1	19303	16719.1
Chongqing	Shanxi	Azerbaijan	0.0259089	3.93514	8.31499e-05	0.0293282	21635.2	17811.7	16912.1
Sichuan	Chongqing	Azerbaijan	0.0349722	4.98597	6.16531e-07	0.0395522	20458.9	18831	17558.4
Chongqing	Xinjiang	Azerbaijan	0.0581137	7.10974	1.16258e-12	0.0686477	20435	19231.1	17118.7
Chongqing	Zhejiang	Azerbaijan	0.0750424	4.33182	1.47881e-05	0.0869945	20118.8	19283.2	16591.1
Azerbaijan	Hebei	Guangdong	0.047572	3.73042	0.000191159	0.324253	23085.8	18837.1	17126.2
Azerbaijan	Heilongjiang	Guangdong	0.0483983	4.00846	6.1116e-05	0.340967	22822.6	19077.7	17316.3
Azerbaijan	Henan	Guangdong	0.0536252	4.56497	4.9956e-06	0.370346	22372.5	18519.7	16634.5
Azerbaijan	Hubei	Guangdong	0.0640794	6.44181	1.18055e-10	0.438527	22907.1	19279.4	16957.3
Azerbaijan	Hunan	Guangdong	0.052688	4.2012	2.65505e-05	0.36722	22757.1	18926.5	17031.9
IHJ	Azerbaijan	Guangdong	0.0498734	3.9824	6.8224e-05	0.264316	23066.2	20275.8	18349.5
India	Guangdong	Azerbaijan	0.0601989	3.95887	7.53044e-05	0.0591714	21715.7	20573.3	18237
Azerbaijan	Jiangsu	Guangdong	0.0599593	5.85128	4.87816e-09	0.393694	24266.1	18250.7	16185.9
Azerbaijan	Liaoning	Guangdong	0.0494655	3.82852	0.000128917	0.350316	22442.1	18761.7	16993.1
Azerbaijan	Shaanxi	Guangdong	0.0472708	3.67018	0.000242376	0.319419	22957.9	18851.4	17149.6
Azerbaijan	Shandong	Guangdong	0.0509138	3.89926	9.64875e-05	0.348738	22731.2	19019.9	17177
Azerbaijan	Shanxi	Guangdong	0.0550004	4.62325	3.77766e-06	0.370024	23263.8	18853.3	16887.5
Azerbaijan	Shunchuang	Guangdong	0.056378	4.10954	3.9644e-05	0.405481	20585.3	17394.8	15538.1
Thailand	Guangdong	Azerbaijan	0.0622178	4.60055	4.21381e-06	0.0620558	21269	21217.4	18731.9
Azerbaijan	Ukraine	Guangdong	0.0594063	4.41003	1.03354e-05	0.42608	19929.6	16960.9	15058.8
Azerbaijan	Guangdong	Yunnan	0.0493766	3.35959	0.000780582	0.0530202	24151.6	19825.1	17959.4
Azerbaijan	Zhejiang	Guangdong	0.0653302	6.47202	9.67023e-11	0.425257	24367.5	18400.5	16143.8
Azerbaijan	Hebei	Guangxi	0.0422646	3.36297	0.000771087	0.302565	23341.9	18805.9	17280.7
Azerbaijan	Heilongjiang	Guangxi	0.0441954	3.79081	0.000150158	0.326801	23063.6	19064.2	17450.4
Azerbaijan	Henan	Guangxi	0.0465784	3.95047	7.7998e-05	0.337327	22653.4	18447.6	16805.6
Azerbaijan	Hubei	Guangxi	0.0593923	6.00627	1.89844e-09	0.426541	23143.4	19250.6	17092.1
Azerbaijan	Hunan	Guangxi	0.0472181	3.62544	0.000288467	0.345646	23024.3	18895.5	17191.5
IHJ	Azerbaijan	Guangxi	0.0521274	4.36501	1.27115e-05	0.282795	23284.3	20391.4	18370.8
India	Guangxi	Azerbaijan	0.0569203	3.93433	8.34285e-05	0.0561001	21907.3	20594.9	18376.6
Azerbaijan	Jiangsu	Guangxi	0.053533	5.42566	5.77394e-08	0.369015	24540.7	18204.1	16354.1
Azerbaijan	Liaoning	Guangxi	0.0453525	3.56919	0.00035809	0.337778	22679.6	18747.3	17120.6
Azerbaijan	Shandong	Guangxi	0.0446889	3.47262	0.0005154	0.321389	22998.7	18964.6	17342.1
Azerbaijan	Shanxi	Guangxi	0.0488148	4.11181	3.92574e-05	0.344609	23530.1	18801.8	17051.6
Azerbaijan	Shunchuang	Guangxi	0.0503777	3.73465	0.00018798	0.381732	20854.1	17340.3	15677
Thailand	Guangxi	Azerbaijan	0.0592059	4.8146	1.47493e-06	0.0594479	21596.9	21182.9	18814.8
Azerbaijan	Ukraine	Guangxi	0.0526251	3.91856	8.90801e-05	0.397458	20217.5	16889	15200.3
Azerbaijan	Guangxi	Yunnan	0.0606955	3.98519	6.74268e-05	0.066345	24037.7	20287.6	17965.8
Azerbaijan	Zhejiang	Guangxi	0.0587334	5.98413	2.17551e-09	0.401304	24638.1	18347.6	16311.9
Azerbaijan	Heilongjiang	Hainan	0.0453462	3.47284	0.000514979	0.354562	22978.2	19061.4	17407.7
Azerbaijan	Henan	Hainan	0.0479192	3.76071	0.000169434	0.36346	22561.9	18444.4	16757.6
Azerbaijan	Hubei	Hainan	0.0608715	5.93998	2.85065e-09	0.455452	23049.3	19250.2	17041.1
Azerbaijan	Hunan	Hainan	0.0497792	3.54058	0.000399242	0.382356	22913	18920.9	17126.5
IHJ	Azerbaijan	Hainan	0.0511625	4.19332	2.74902e-05	0.286511	23199.6	20352.1	18370.9
India	Hainan	Azerbaijan	0.0588536	4.39798	1.09264e-05	0.0577126	22199.9	20466.5	18191.3
Azerbaijan	Jiangsu	Hainan	0.0537749	5.21786	1.81e-07	0.377688	24456.8	18174.7	16319.8
Azerbaijan	Liaoning	Hainan	0.0467452	3.47973	0.000501915	0.363222	22603.2	18756.6	17081.3
Azerbaijan	Shandong	Hainan	0.0453194	3.31092	0.000929904	0.337992	22918.9	18949.4	17306.4
Azerbaijan	Shanxi	Hainan	0.0499915	4.02042	5.80956e-05	0.365166	23443	18799	17009
Azerbaijan	Shunchuang	Hainan	0.0515796	3.5802	0.000343328	0.421281	20776.5	17360.8	15657.7
Thailand	Hainan	Azerbaijan	0.0613452	4.7865	1.69719e-06	0.0605833	22251.3	20875.8	18462.5
Azerbaijan	Ukraine	Hainan	0.0544966	3.74661	0.000179237	0.437637	20125.4	16926.7	15177.2
Azerbaijan	Hainan	Yunnan	0.0858179	4.88366	1.04132e-06	0.0943097	23732.6	20922.1	17615
Azerbaijan	Zhejiang	Hainan	0.0606552	5.8069	6.36389e-09	0.430085	24544.7	18364.1	16263.7
Hebei	Jiangsu	Azerbaijan	0.0591036	3.92787	8.57022e-05	0.0679861	20321.8	19333.7	17175.9
Shandong	Hebei	Azerbaijan	0.0111975	3.96885	7.22196e-05	0.0118169	23237.9	17242.7	16860.8
Sichuan	Hebei	Azerbaijan	0.0509005	13.2699	0	0.0552484	20880	19435.2	17552.5
Hebei	Xinjiang	Azerbaijan	0.0455827	6.60507	3.9732e-11	0.052612	21096.6	19164.9	17493.9
Hebei	Zhejiang	Azerbaijan	0.0626019	3.55718	0.000374857	0.0716947	20701.1	19319.3	17043
Heilongjiang	Jiangsu	Azerbaijan	0.0689686	3.88096	0.000104047	0.0799063	20115.6	19760.5	17210.7
Sichuan	Heilongjiang	Azerbaijan	0.038748	7.23218	4.75303e-13	0.0435589	20729.9	19459.8	18008
Azerbaijan	Heilongjiang	Taiwan	0.0417939	3.50422	0.000457943	0.0414989	23017.2	18366.8	16893.1
Azerbaijan	Heilongjiang	Vietnam	0.0500629	3.97772	6.95798e-05	0.177254	22949.4	19210.2	17378.5
Heilongjiang	Xinjiang	Azerbaijan	0.0553683	6.88605	5.73635e-12	0.0647017	20657	19737	17666
Heilongjiang	Zhejiang	Azerbaijan	0.0723967	3.54292	0.00039572	0.0836061	20258.3	19850.7	17170.5
Azerbaijan	Henan	IHC	0.064739	4.55772	5.17118e-06	0.465068	20936	19306.5	16958.7
Henan	Jiangsu	Azerbaijan	0.0659099	5.09447	3.4971e-07	0.0706727	21735	17899.1	15685.6
Sichuan	Henan	Azerbaijan	0.0479503	5.44947	5.05205e-08	0.0525545	20285.9	18990.5	17252.7
Azerbaijan	Henan	Taiwan	0.0471377	4.00609	6.17321e-05	0.0461995	22624	17861.9	16253.8
Azerbaijan	Henan	Vietnam	0.047622	4.00455	6.21351e-05	0.165447	22603.5	18480.9	16800.7
Henan	Xinjiang	Azerbaijan	0.0474456	4.46804	7.89404e-06	0.0550659	20046.7	19080.6	17352.1
Henan	Zhejiang	Azerbaijan	0.0708549	4.66099	3.14695e-06	0.0746757	22608	17557.1	15233.7
Azerbaijan	Hubei	IHC	0.0870642	6.26529	3.72127e-10	0.62013	21203	20342.8	17084.2
Hubei	Jiangsu	Azerbaijan	0.0607531	4.48165	7.40695e-06	0.0680274	21409.3	18769.1	16619.1
Sichuan	Hubei	Azerbaijan	0.0506347	7.47801	7.54541e-14	0.0558345	20816.1	19527.7	17645.4
Azerbaijan	Hubei	Taiwan	0.0609024	5.86663	4.44739e-09	0.060025	23066	18673	16529.1
Azerbaijan	Hubei	Thailand	0.0548188	4.63902	3.50064e-06	0.121516	25210.2	18788.7	16835.8
Azerbaijan	Hubei	Vietnam	0.0636123	6.22213	4.90445e-10	0.222282	23030.8	19327.6	17015.7
Hubei	Xinjiang	Azerbaijan	0.0446684	4.59208	4.38846e-06	0.0530593	20265.5	19679	17996.1
Hubei	Zhejiang	Azerbaijan	0.0647803	4.0098	6.07696e-05	0.071534	21801.1	18728.1	16449.3
Azerbaijan	Hunan	IHC	0.0881278	6.18045	6.39174e-10	0.644816	20918.9	20302.6	17014
Hunan	Jiangsu	Azerbaijan	0.0696629	5.70838	1.14058e-08	0.0733698	23204.8	17670.8	15369.1
Sichuan	Hunan	Azerbaijan	0.0444431	3.59138	0.000328926	0.0494257	20244.8	19527.8	17865.9
Azerbaijan	Hunan	Taiwan	0.0475699	3.41165	0.000645706	0.0471764	22992.1	18272.6	16613.1
Hunan	Zhejiang	Azerbaijan	0.0768539	5.45134	4.99904e-08	0.0774434	24551.5	17118.3	14674.9
IHJ	Azerbaijan	IHC	0.0624751	3.86678	0.000110281	0.318024	22008.4	21049.1	18573.6
Azerbaijan	Jiangsu	IHC	0.0991926	6.85687	7.03859e-12	0.680646	22316.5	19610.7	16071.3
Azerbaijan	Shaanxi	IHC	0.053059	3.4556	0.000549062	0.37113	21506.4	19495.9	17531.3
Azerbaijan	Shanxi	IHC	0.0657141	4.57262	4.81664e-06	0.458654	21736.5	19614	17195.1
Azerbaijan	Zhejiang	IHC	0.113721	8.21132	2.18792e-16	0.775831	22299	19997	15913.2
IHJ	Azerbaijan	India	0.0427998	3.88577	0.000102005	0.0637274	24716.4	19684.7	18068.8
Azerbaijan	Jiangsu	IHJ	0.0891929	6.4081	1.47347e-10	1.50634	22435.4	20434.2	17087.6
Sichuan	Azerbaijan	IHJ	0.0705393	4.79758	1.60593e-06	0.551045	22204.8	20912.7	18156.8
IHJ	Azerbaijan	Vietnam	0.0502739	4.29847	1.71985e-05	0.155589	23227.4	20372.1	18421.8
Xijaing	Azerbaijan	IHJ	0.0491105	3.50508	0.000456476	0.475166	20867.1	18153.9	16454.3
Xinjiang	Azerbaijan	IHJ	0.0645715	4.42079	9.83399e-06	0.513834	24552.6	19669.7	17283.6
Azerbaijan	Zhejiang	IHJ	0.10596	7.07359	1.50975e-12	1.78564	22371.5	20905.7	16899.9
India	Vietnam	Azerbaijan	0.0590532	4.02796	5.62636e-05	0.0575261	22648.2	20311	18045.9
Yunnan	India	Azerbaijan	0.0952905	4.14255	3.43472e-05	0.0903104	23098.4	21870.7	18065.2
Azerbaijan	Zhejiang	India	0.0371544	3.32539	0.000882961	0.0528445	26610.7	17417.8	16169.9
Liaoning	Jiangsu	Azerbaijan	0.0689895	4.00097	6.30842e-05	0.0807129	19791.5	19438.4	16929.4
Shaanxi	Jiangsu	Azerbaijan	0.0661131	5.20503	1.93961e-07	0.0714145	22011.5	18440.8	16153.7
Shandong	Jiangsu	Azerbaijan	0.0694743	4.32524	1.52364e-05	0.0792616	20080.4	19593.3	17047.7
Shanxi	Jiangsu	Azerbaijan	0.0502601	4.46207	8.11699e-06	0.0549881	22133.4	18051.4	16323.7
Shunchuang	Jiangsu	Azerbaijan	0.0686722	3.69775	0.000217518	0.0802474	18256	17975.9	15665.6
Azerbaijan	Jiangsu	Sichuan	0.0955839	6.27719	3.44744e-10	0.520007	20653.6	20145.8	16630.5
Azerbaijan	Jiangsu	Taiwan	0.0553425	4.64812	3.34978e-06	0.0522634	24459.5	17673.3	15819.7
Azerbaijan	Jiangsu	Thailand	0.0480008	4.29325	1.7608e-05	0.101915	26628.4	17777	16148.5
Ukraine	Jiangsu	Azerbaijan	0.0705738	3.90336	9.48645e-05	0.0828063	17779	17488.8	15183
Azerbaijan	Jiangsu	Vietnam	0.0551012	5.25249	1.50055e-07	0.183639	24447.1	18204.7	16303.3
Xijaing	Jiangsu	Azerbaijan	0.0669139	3.52873	0.000417566	0.0788778	18150.9	18052.2	15787.8
Sichuan	Liaoning	Azerbaijan	0.038926	11.0217	0	0.0433871	20609.6	18961.7	17540.8
Azerbaijan	Liaoning	Vietnam	0.0475232	3.58034	0.000343148	0.168926	22603.5	18798.8	17093.1
Liaoning	Xinjiang	Azerbaijan	0.0559704	8.33011	8.07731e-17	0.0646558	20575.3	19258.5	17217
Liaoning	Zhejiang	Azerbaijan	0.0730474	3.75118	0.000176004	0.0838952	19943.5	19516	16858.9
Shaanxi	Shanxi	Azerbaijan	0.016032	4.43689	9.12684e-06	0.0175858	22269	17698.7	17140.1
Sichuan	Shaanxi	Azerbaijan	0.0480585	8.22297	1.98517e-16	0.0516502	21077.7	19224	17461
Shaanxi	Xinjiang	Azerbaijan	0.0484664	6.38474	1.7169e-10	0.0563406	20600.9	19439.5	17642.3
Shaanxi	Zhejiang	Azerbaijan	0.0698914	4.58302	4.58307e-06	0.0751735	22336	18432.8	16024.5
Shandong	Shanxi	Azerbaijan	0.0233884	3.40233	0.000668136	0.0255637	22180.6	17918.3	17099.3
Sichuan	Shandong	Azerbaijan	0.0410407	11.2098	0	0.0448134	20997.7	19136.3	17627.5
Azerbaijan	Shandong	Vietnam	0.0462795	3.40429	0.000663366	0.160278	22939.3	18997.8	17317.2
Shandong	Xinjiang	Azerbaijan	0.0558961	8.91107	5.42101e-19	0.0635875	21032.6	19338	17290.6
Shandong	Zhejiang	Azerbaijan	0.0728725	3.96979	7.19346e-05	0.0824198	20328.3	19657.9	16987.4
Sichuan	Shanxi	Azerbaijan	0.0620344	8.31615	9.08561e-17	0.0685788	20675.4	19721.6	17417.6
Azerbaijan	Shanxi	Taiwan	0.0470679	3.86804	0.000109714	0.0456884	23481.1	18139.9	16509
Azerbaijan	Shanxi	Vietnam	0.0510825	4.06621	4.77841e-05	0.173479	23449.9	18841.8	17010.4
Shanxi	Xinjiang	Azerbaijan	0.0335451	3.82301	0.000131832	0.0400524	20478.2	19255.8	18005.8
Shanxi	Zhejiang	Azerbaijan	0.0547214	4.09134	4.28891e-05	0.0585391	22782.3	17889.7	16033.4
Sichuan	Shunchuang	Azerbaijan	0.0404112	8.93701	4.33681e-19	0.0451039	18907.1	17561.9	16197.6
Azerbaijan	Shunchuang	Vietnam	0.0533129	3.69646	0.000218623	0.192014	20782.7	17424.8	15660.9
Shunchuang	Xinjiang	Azerbaijan	0.0537299	7.124	1.04838e-12	0.0635625	18735.8	17852.7	16032.1
Shunchuang	Zhejiang	Azerbaijan	0.072394	3.51589	0.000438283	0.0842557	18406.1	17998.6	15568.6
Sichuan	Ukraine	Azerbaijan	0.0392342	8.68303	3.90313e-18	0.0435601	18395.8	17024	15738.6
Sichuan	Xijaing	Azerbaijan	0.041362	4.85839	1.18345e-06	0.0461188	19110.9	17505.5	16114.9
Azerbaijan	Xinjiang	Sichuan	0.0903342	5.4272	5.72453e-08	0.497015	20683	20516.5	17116.9
Azerbaijan	Zhejiang	Sichuan	0.0807863	5.7429	9.30691e-09	0.434243	21007.3	19800.5	16840.4
Azerbaijan	Taiwan	Yunnan	0.0644069	3.76324	0.000167727	0.0727836	23015.7	20150.6	17712
Azerbaijan	Zhejiang	Taiwan	0.0612821	5.62512	1.85383e-08	0.0577654	24537.1	17803.5	15747.4
Thailand	Vietnam	Azerbaijan	0.0645343	4.44887	8.63225e-06	0.0599072	24728.6	19755.7	17360.4
Yunnan	Thailand	Azerbaijan	0.0996966	4.71299	2.44114e-06	0.0873234	26817.1	20460.2	16750.4
Azerbaijan	Zhejiang	Thailand	0.0533535	4.57042	4.86752e-06	0.113697	26752.1	17924.4	16108.7
Azerbaijan	Ukraine	Vietnam	0.054701	3.80337	0.000142742	0.197376	20148.4	16966.6	15206.7
Ukraine	Xinjiang	Azerbaijan	0.0547498	6.78595	1.15323e-11	0.0634088	18212.5	17370	15566.7
Ukraine	Zhejiang	Azerbaijan	0.0740101	3.66417	0.000248143	0.0855491	17916.2	17507.2	15094.3
Yunnan	Vietnam	Azerbaijan	0.15613	7.11792	1.09566e-12	0.141551	23828.5	22479.5	16408
Azerbaijan	Zhejiang	Vietnam	0.0613545	5.71902	1.07139e-08	0.202799	24541.9	18381.1	16255.9
Xijaing	Xinjiang	Azerbaijan	0.0539844	4.99552	5.8677e-07	0.062578	19224.6	17581.8	15780.8
Azerbaijan	Zhejiang	Xijaing	0.0660444	4.36168	1.2907e-05	0.0694768	18175.4	18045.8	15809.8
Henan	Chongqing	Beijing	0.0268667	4.54141	5.58791e-06	0.161205	18904.9	18807.9	17823.7
Hubei	Chongqing	Beijing	0.0332683	4.44952	8.60614e-06	0.186455	20795.8	18699.2	17495.1
Shunchuang	Chongqing	Beijing	0.031328	3.83604	0.000125035	0.187695	17733.3	17648.2	16576
Ukraine	Chongqing	Beijing	0.0330819	4.08806	4.34999e-05	0.198745	17265.2	17179.4	16079.2
Chongqing	Beijing	Xinjiang	0.0256463	7.03524	1.98919e-12	0.184706	20012.7	19030	18078.4
Beijing	Hubei	Guangdong	0.0195705	3.71723	0.000201416	0.173306	25700.6	17780.2	17097.6
Guangdong	Beijing	IHJ	0.0875767	6.87225	6.31972e-12	0.473419	22274.5	22170.1	18599.6
Sichuan	Beijing	Guangdong	0.0348307	7.72195	1.14567e-14	0.24065	24880.7	18639.3	17384.6
Xinjiang	Beijing	Guangdong	0.0139431	4.14193	3.44396e-05	0.108526	26463.1	17510.1	17028.5
Beijing	Zhejiang	Guangdong	0.017934	4.60008	4.22338e-06	0.157031	25461	17672	17049.3
Beijing	Hubei	Guangxi	0.0177488	3.56838	0.000359201	0.164722	25968.5	17802.7	17181.7
IHJ	Beijing	Guangxi	0.0898698	6.73099	1.6851e-11	0.489742	22433.1	22356.2	18669.3
Sichuan	Beijing	Guangxi	0.0373596	8.27401	1.29562e-16	0.262774	25168.1	18743.1	17393.1
Xinjiang	Beijing	Guangxi	0.0166023	4.52112	6.15144e-06	0.131788	26744.4	17609.3	17034.1
Beijing	Guangxi	Yunnan	0.072885	3.34853	0.000812416	0.0748985	26011	20590.9	17793.3
Beijing	Zhejiang	Guangxi	0.0141085	3.95275	7.72581e-05	0.129544	25763.9	17661.2	17169.8
Beijing	Hubei	Hainan	0.0199477	4.07217	4.65763e-05	0.185291	25893.8	17815.5	17118.7
IHJ	Beijing	Hainan	0.088104	6.47258	9.63465e-11	0.487879	22358.8	22285.8	18676.8
India	Hainan	Beijing	0.077747	5.79146	6.9776e-09	0.165739	22152.8	21832.5	18682.6
Sichuan	Beijing	Hainan	0.0362853	8.1657	3.19623e-16	0.259094	25104	18686.9	17378.3
Xinjiang	Beijing	Hainan	0.015259	4.42533	9.62962e-06	0.122151	26682.8	17567.5	17039.4
Beijing	Hainan	Yunnan	0.0988981	4.29852	1.71943e-05	0.103118	25664.1	21269.8	17441.4
Beijing	Zhejiang	Hainan	0.017198	4.79551	1.6226e-06	0.155521	25685.6	17701.1	17102.5
Shanxi	Hebei	Beijing	0.0124188	3.32205	0.000893594	0.0669947	19519	19475.4	18997.6
Beijing	Hebei	Xijaing	0.013546	4.49533	6.9461e-06	0.0155584	17846.3	17431.5	16965.5
Hebei	Beijing	Xinjiang	0.0123811	4.70327	2.56026e-06	0.0945707	19867.3	19555	19076.7
Hubei	Beijing	Heilongjiang	0.0178099	4.92527	8.42429e-07	0.058965	19767.8	19692.7	19003.5
Heilongjiang	Beijing	Hunan	0.0196232	3.68137	0.000231984	0.0823792	20188.1	19327.7	18583.8
Heilongjiang	Beijing	Jiangsu	0.0236201	3.98023	6.88474e-05	0.0852339	19812.6	19473.8	18575.1
Heilongjiang	Beijing	Sichuan	0.0186213	5.13999	2.7476e-07	0.163984	21471.3	19160.1	18459.6
Xinjiang	Beijing	Heilongjiang	0.0298527	5.92817	3.06337e-09	0.0950457	20228.8	19885.2	18732.3
Heilongjiang	Beijing	Zhejiang	0.0249738	3.96783	7.25315e-05	0.0719061	19771.5	19637	18680.1
Hunan	Henan	Beijing	0.0314854	5.4739	4.40235e-08	0.144027	20968.4	18067	16964.1
Beijing	Henan	IHC	0.0154135	3.55058	0.000384384	0.155656	23467.4	17552.3	17019.4
Beijing	Henan	IHJ	0.0457727	7.71753	1.18602e-14	0.434596	25181.3	18169.8	16579.2
Shaanxi	Henan	Beijing	0.0164949	5.05507	4.3024e-07	0.0817071	19732.9	18513.8	17912.9
Henan	Shandong	Beijing	0.0140897	3.31517	0.000915871	0.078135	18979	18870.9	18346.5
Xinjiang	Beijing	Henan	0.034125	8.95581	3.25261e-19	0.205936	19460.6	19376	18097.2
Beijing	Hubei	IHC	0.0396939	6.76122	1.36835e-11	0.393215	23768.2	18741.1	17310.1
Beijing	Hubei	IHJ	0.0394042	8.4399	3.17671e-17	0.364236	25967.8	18671.7	17256
Hubei	Beijing	Shunchuang	0.012983	3.8743	0.000106931	0.0144343	17582.9	17524.1	17074.9
Beijing	Hubei	Thailand	0.0217558	3.87701	0.000105749	0.0468592	28137.7	17422.1	16680.1
Hubei	Beijing	Ukraine	0.0110736	3.32487	0.000884595	0.0119959	17072.4	16959.3	16587.8
Beijing	Hubei	Vietnam	0.0180211	3.81621	0.000135519	0.0659102	25807.3	17821.4	17190.5
Hubei	Beijing	Xijaing	0.0191484	4.52791	5.95689e-06	0.0215198	17935.3	17573.6	16913.2
Xinjiang	Beijing	Hubei	0.0420963	11.3174	0	0.388846	20295.8	20005.5	18389.2
Beijing	Hubei	Yunnan	0.0186483	3.36504	0.000765335	0.015947	32239.1	16088	15499
Beijing	Hunan	IHC	0.0416186	8.2266	1.92554e-16	0.436645	22805.6	18940.6	17427.1
Beijing	Hunan	IHJ	0.073096	7.27582	3.44333e-13	0.717242	24565	19630.5	16956.1
Liaoning	Beijing	Hunan	0.0216254	4.47316	7.70703e-06	0.0901995	20064.9	18867.2	18068.5
Shandong	Beijing	Hunan	0.0197677	4.98247	6.27767e-07	0.080339	20578.1	18908.9	18175.8
Hunan	Shanxi	Beijing	0.0288586	6.34498	2.22461e-10	0.134702	20453.3	19086.7	18016
Shunchuang	Beijing	Hunan	0.0243659	3.65166	0.000260551	0.107158	18139.7	17388.3	16561.1
Ukraine	Beijing	Hunan	0.0240133	3.56018	0.0003706	0.103619	17580.9	16881.4	16089.6
Xijaing	Beijing	Hunan	0.031952	4.15941	3.19064e-05	0.133858	18075.9	17612	16521.4
Xinjiang	Beijing	Hunan	0.0419021	11.9567	0	0.155718	20783.7	19564.1	17990.4
Hunan	Zhejiang	Beijing	0.0226952	3.90137	9.56509e-05	0.0961258	23569.9	17092	16333.4
IHC	Beijing	IHJ	0.0569966	9.08345	1.0842e-19	0.361887	23179.5	20927.1	18670.2
Beijing	Jiangsu	IHC	0.0476669	11.0734	0	0.480259	23063.7	18816.6	17104.4
Beijing	Shanxi	IHC	0.0156528	4.90581	9.30448e-07	0.151715	24141.7	18071.9	17514.9
Sichuan	Beijing	IHC	0.0528074	11.3969	0	0.346557	23517.4	19426.1	17477.3
Xijaing	Beijing	IHC	0.0258762	3.92473	8.68257e-05	0.219303	21648	16417.4	15589.2
Xinjiang	Beijing	IHC	0.0230542	6.99314	2.68806e-12	0.181963	24950.5	18143.8	17326.1
Beijing	Zhejiang	IHC	0.0639582	14.4864	0	0.631611	23162.7	19209.3	16899.9
IHJ	Beijing	India	0.060463	4.04973	5.12776e-05	0.0886707	24165	20977.8	18585.7
Beijing	Jiangsu	IHJ	0.131069	22.7139	0	1.26893	24160	20790.3	15971.9
Beijing	Shaanxi	IHJ	0.0291878	5.89693	3.70322e-09	0.266834	25727.3	18468.1	17420.6
Beijing	Shanxi	IHJ	0.0440445	8.51033	1.73472e-17	0.402388	25965	18661.4	17086.9
Sichuan	Beijing	IHJ	0.041503	8.40851	4.15249e-17	0.281753	25505.8	19162.5	17635.3
IHJ	Beijing	Taiwan	0.075215	4.62269	3.78791e-06	0.0765126	22087.6	21277.3	18300.4
IHJ	Beijing	Thailand	0.0621004	4.20366	2.62635e-05	0.134216	24185.7	21350.8	18854
Vietnam	Beijing	IHJ	0.0898691	7.01978	2.22224e-12	0.482321	22398.8	22333.2	18650.1
Xijaing	Beijing	IHJ	0.0214701	3.29963	0.000968128	0.177809	23560.6	16298.5	15613.3
Xinjiang	Beijing	IHJ	0.032961	8.19551	2.49583e-16	0.2295	27225.5	18171.1	17011.4
Beijing	Zhejiang	IHJ	0.150904	20.4716	0	1.4399	24231.8	21304	15717.3
Sichuan	Beijing	India	0.028453	5.4651	4.62654e-08	0.0387228	27292.2	17833.4	16846.7
India	Vietnam	Beijing	0.081464	5.3118	1.08551e-07	0.172941	22553	21771.5	18491.5
Yunnan	India	Beijing	0.121257	5.28908	1.22936e-07	0.214492	23803	23196	18179
Beijing	Zhejiang	India	0.0160404	3.4984	0.000468051	0.022	28009.1	16943.9	16409
Liaoning	Beijing	Jiangsu	0.0233711	3.78527	0.000153542	0.0846135	19636.4	18971.1	18104.6
Shandong	Beijing	Jiangsu	0.0204021	3.47224	0.000516141	0.0719491	20179.8	19023.2	18262.5
Jiangsu	Beijing	Xijaing	0.0265875	4.93821	7.88422e-07	0.0296532	17670	17622.2	16709.4
Xinjiang	Beijing	Jiangsu	0.0411006	7.50156	6.30608e-14	0.137341	20349.4	19647.5	18096.2
Liaoning	Beijing	Xinjiang	0.0247711	5.94322	2.79475e-09	0.178981	19515.8	19480.6	18538.8
Liaoning	Beijing	Zhejiang	0.0234645	4.33741	1.44169e-05	0.067787	19553.9	19098	18222.3
Shaanxi	Shanxi	Beijing	0.0157186	5.39178	6.97646e-08	0.0760912	20187.1	19086.9	18496.1
Xinjiang	Beijing	Shaanxi	0.0149274	4.47848	7.51776e-06	0.23492	20159.9	19400	18829.4
Shanxi	Shandong	Beijing	0.0163158	4.65838	3.18704e-06	0.0868272	19589.1	19411.8	18788.6
Shunchuang	Shandong	Beijing	0.0204639	3.70114	0.000214635	0.115205	17872.1	17304.2	16610.1
Ukraine	Shandong	Beijing	0.0220672	3.8927	9.91331e-05	0.122705	17346.5	16812.4	16086.4
Beijing	Shandong	Xijaing	0.0169742	5.41406	6.16125e-08	0.0193063	17814.5	17418.2	16836.7
Shandong	Beijing	Xinjiang	0.0192084	5.18308	2.18256e-07	0.137565	19991.5	19533.6	18797.3
Shandong	Beijing	Zhejiang	0.0184612	3.43524	0.000592028	0.0524487	20122.4	19160.1	18465.5
Xinjiang	Beijing	Shanxi	0.0283906	8.37406	5.56196e-17	0.464921	19960.6	19800.6	18707.3
Xinjiang	Beijing	Shunchuang	0.0253775	4.86559	1.14118e-06	0.0278966	17977.5	17702.1	16825.9
Shunchuang	Beijing	Zhejiang	0.021083	3.46393	0.000532338	0.0618309	17547.7	17504	16781.2
Sichuan	Beijing	Taiwan	0.0351967	5.96841	2.39579e-09	0.0330122	24912.2	17984.6	16761.6
Sichuan	Beijing	Thailand	0.0381144	8.02368	1.02631e-15	0.077595	27371.9	18261.6	16920.7
Sichuan	Beijing	Vietnam	0.0412465	9.66381	0	0.134605	25068.9	18807.4	17317.4
Sichuan	Beijing	Yunnan	0.0284691	5.601	2.13123e-08	0.0243357	31276.4	16802.2	15872
Xinjiang	Beijing	Taiwan	0.0157981	3.87667	0.000105897	0.0144632	26420.2	16919.8	16393.5
Thailand	Vietnam	Beijing	0.0740372	5.26534	1.39929e-07	0.154269	24517.4	20960.3	18070.5
Xinjiang	Beijing	Thailand	0.0186181	4.87933	1.06449e-06	0.0378848	28969	17180.9	16552.8
Yunnan	Thailand	Beijing	0.141232	6.62513	3.46945e-11	0.231718	27448.1	22022.6	16571.8
Beijing	Zhejiang	Thailand	0.0181647	4.19912	2.67951e-05	0.0389161	27952.6	17286.8	16669.9
Xinjiang	Beijing	Ukraine	0.0253886	4.82921	1.37077e-06	0.0271217	17472.8	17177.3	16326.7
Xinjiang	Beijing	Vietnam	0.0199319	5.60566	2.07457e-08	0.0673681	26643.4	17680.4	16989.4
Beijing	Vietnam	Yunnan	0.20159	9.9764	0	0.219163	24430.8	24225.8	16097.1
Beijing	Zhejiang	Vietnam	0.0126593	4.36409	1.27655e-05	0.045849	25638.2	17642.6	17201.5
Zhejiang	Beijing	Xijaing	0.0316867	5.23727	1.62973e-07	0.0348357	17845.5	17648.3	16564.2
Xinjiang	Beijing	Yunnan	0.012595	3.38435	0.000713478	0.0104748	32906.2	15833.8	15439.9
Xinjiang	Beijing	Zhejiang	0.0533131	11.5426	0	0.1392	20493.5	19980.2	17957.6
Guangxi	Guangdong	Chongqing	0.00889701	4.61306	3.96781e-06	0.0102146	21788.2	18909.5	18576
Guangdong	Chongqing	IHJ	0.0875576	7.60127	2.93247e-14	0.488655	21451.1	21268.5	17843.9
Chongqing	Shanxi	Guangdong	0.00784775	3.30729	0.00094204	0.0723095	25201.6	16700.7	16440.6
Sichuan	Chongqing	Guangdong	0.0332628	8.54302	1.31188e-17	0.244446	23611.9	18100.4	16935.1
Xinjiang	Chongqing	Guangdong	0.0122461	3.39709	0.000681077	0.10399	24595.3	17258.5	16840.9
Chongqing	Zhejiang	Guangdong	0.0159059	3.39684	0.000681676	0.149788	24142.7	17188.9	16650.7
IHJ	Chongqing	Guangxi	0.0880186	6.20646	5.41912e-10	0.491047	21584	21433.2	17965.4
Sichuan	Chongqing	Guangxi	0.0318946	8.01897	1.06631e-15	0.238083	23956.1	18110.1	16990.6
Chongqing	Guangxi	Yunnan	0.073037	3.45854	0.000543117	0.0759089	25056.3	19776.7	17084.4
Chongqing	Hubei	Hainan	0.0221177	3.32779	0.000875366	0.212733	27258	16355.4	15647.6
IHJ	Chongqing	Hainan	0.0879985	6.0026	1.94186e-09	0.508354	21490.1	21411.1	17947.6
India	Hainan	Chongqing	0.0794218	6.0569	1.38766e-09	0.088402	21222.7	21070.3	17969.7
Chongqing	Shandong	Hainan	0.00755875	3.50716	0.000452925	0.0711975	27473.3	15854.2	15616.3
Chongqing	Shanxi	Hainan	0.00835209	3.8399	0.000123084	0.0826214	25465.8	16727.1	16450
Sichuan	Chongqing	Hainan	0.032549	8.31923	8.85793e-17	0.250644	23875.6	18105.6	16964.1
Chongqing	Hainan	Yunnan	0.0987326	4.37232	1.22932e-05	0.103066	24797.7	20418.2	16748.6
Chongqing	Zhejiang	Hainan	0.0170611	3.29378	0.000988503	0.165876	24406.9	17238.1	16659.7
Hubei	Chongqing	Hebei	0.0860054	13.2804	0	1.16186	20002.4	19868.9	16721.9
Shandong	Chongqing	Hebei	0.0276044	5.72853	1.01303e-08	1.74839	19197.7	18878.5	17864.3
Chongqing	Hebei	Xinjiang	0.0147166	4.8035	1.55916e-06	0.100624	21398.4	18000.9	17478.7
Chongqing	Heilongjiang	India	0.0105973	3.43622	0.000589881	0.0150696	27117.5	16476.8	16131.2
Heilongjiang	Liaoning	Chongqing	0.0354596	3.32293	0.000890775	0.0550863	19507.6	19018.5	17715.9
Chongqing	Shandong	Heilongjiang	0.0164383	5.03893	4.6814e-07	0.0564775	21109.8	18018.6	17435.8
Chongqing	Heilongjiang	Thailand	0.014849	3.7148	0.000203368	0.0331788	27002	16867.5	16373.9
Chongqing	Heilongjiang	Yunnan	0.016421	4.33834	1.43563e-05	0.0142997	30964.9	15623	15118.2
Hubei	Chongqing	Henan	0.0279473	3.36017	0.00077895	0.248056	20166.1	18158.8	17171.4
Hunan	Henan	Chongqing	0.069678	6.93067	4.18838e-12	0.0978421	20224	18561.7	16143.5
Chongqing	Henan	IHC	0.0213178	4.89021	1.00728e-06	0.207103	23628.5	16900.3	16194.8
Chongqing	Henan	IHJ	0.0468016	9.29564	0	0.451493	25256	17442.8	15883.1
Jiangsu	Henan	Chongqing	0.0629579	5.94337	2.79215e-09	0.0899768	19699.6	18614.9	16409.8
Shaanxi	Henan	Chongqing	0.0441717	5.16429	2.41353e-07	0.0665202	18876.6	18850.2	17255.4
Shunchuang	Chongqing	Henan	0.0375128	4.31677	1.58327e-05	0.353559	17445.9	17410.9	16151.8
Ukraine	Chongqing	Henan	0.0370463	4.49872	6.83628e-06	0.369543	16950.5	16934	15724.2
Zhejiang	Henan	Chongqing	0.0532939	4.86458	1.14702e-06	0.0754102	20459.7	18067.7	16239.3
Chongqing	Hubei	Hunan	0.0509966	8.36436	6.03901e-17	0.22258	21185.4	18541.3	16742
Chongqing	Hubei	IHC	0.0463416	7.6819	1.5675e-14	0.432635	25320.2	17274.6	15744.4
Chongqing	Hubei	IHJ	0.0412347	6.12609	9.00641e-10	0.381456	27338	17152.8	15794.3
Chongqing	Hubei	India	0.0200729	3.3451	0.000822521	0.0267664	29551.9	15668.2	15051.5
Chongqing	Hubei	Jiangsu	0.0553933	8.02388	1.02457e-15	0.204209	20913.5	18637.4	16681
Hubei	Chongqing	Liaoning	0.0419507	4.28982	1.78819e-05	0.136803	20633.4	18479.1	16991.1
Shandong	Chongqing	Hubei	0.0894117	24.2039	0	1.60957	20013.4	19824.7	16570.5
Hubei	Chongqing	Shunchuang	0.0482994	3.6543	0.000257887	0.0526666	19126.9	17221.1	15634.2
Chongqing	Hubei	Taiwan	0.0268448	3.32976	0.000869195	0.0242104	27141.2	15907.4	15075.7
Chongqing	Hubei	Thailand	0.0234461	3.66511	0.000247233	0.0488617	29452.4	15996.2	15263.3
Hubei	Chongqing	Ukraine	0.0479951	3.65742	0.000254767	0.0511234	18613.6	16724.5	15192.7
Chongqing	Hubei	Vietnam	0.0226626	3.39788	0.000679111	0.0810563	27214.8	16396.6	15669.9
Hubei	Chongqing	Xijaing	0.0320427	5.05222	4.36712e-07	0.0351522	19824.2	16771.2	15729.7
Hubei	Chongqing	Xinjiang	0.0214498	4.36697	1.25983e-05	0.127412	22025.3	17971.9	17217.1
Chongqing	Hubei	Yunnan	0.0231037	4.16449	3.12055e-05	0.0188316	33462.6	14821.2	14151.8
Chongqing	Hubei	Zhejiang	0.05781	9.28561	0	0.17036	20663.6	18865.3	16803.3
Chongqing	Hunan	IHC	0.0467399	9.51999	0	0.483808	21882	18545.9	16889.6
Chongqing	Hunan	IHJ	0.0731197	8.59597	8.23994e-18	0.754605	23485.8	19154.7	16544.4
Hunan	Shaanxi	Chongqing	0.0242685	3.93603	8.28421e-05	0.0347591	19962.1	18384.9	17513.7
Hunan	Shanxi	Chongqing	0.0518254	6.79727	1.0662e-11	0.07482	19775	19071.9	17192.5
Xinjiang	Chongqing	Hunan	0.0320861	4.34738	1.37776e-05	0.129016	19589	19151.8	17961
Hunan	Zhejiang	Chongqing	0.019497	3.53513	0.000407574	0.0253198	23092.2	16491.6	15860.8
IHC	Chongqing	IHJ	0.0566789	7.71976	1.1655e-14	0.375998	22143.3	20178	18013.4
Chongqing	Jiangsu	IHC	0.0522968	11.3347	0	0.529618	21906.5	18484.5	16647.2
Chongqing	Shanxi	IHC	0.0199213	4.69505	2.6654e-06	0.191493	23685.8	17389.4	16710.1
Sichuan	Chongqing	IHC	0.0453545	7.66848	1.74051e-14	0.315403	22449.6	18721.7	17097.1
Xijaing	Chongqing	IHC	0.0206247	3.30679	0.000943707	0.179861	21711.9	16065.5	15416.2
Chongqing	Zhejiang	IHC	0.067418	14.0629	0	0.670829	22089.9	18757.8	16388.3
IHJ	Chongqing	India	0.0593286	4.10349	4.06955e-05	0.0886431	23296.7	20151	17893.8
Chongqing	Jiangsu	IHJ	0.128953	19.2787	0	1.3309	22893.1	20329.3	15685.1
Chongqing	Shaanxi	IHJ	0.0290861	5.0705	3.96768e-07	0.282189	24791.3	17850.9	16841.8
Chongqing	Shanxi	IHJ	0.0431226	7.96783	1.61481e-15	0.415119	25364.2	17901.3	16421.2
Sichuan	Chongqing	IHJ	0.0391087	7.42207	1.15303e-13	0.282817	24300.9	18604.2	17203.8
IHJ	Chongqing	Taiwan	0.07165	4.73313	2.21081e-06	0.0737813	21416.7	20455.8	17720.5
IHJ	Chongqing	Thailand	0.0619008	4.27998	1.86914e-05	0.139013	23297.1	20540	18145.3
IHJ	Chongqing	Vietnam	0.0891518	6.16139	7.21095e-10	0.2828	21512.8	21480.5	17964
Xinjiang	Chongqing	IHJ	0.0298416	5.02932	4.92215e-07	0.226636	25417.7	17898.3	16861
Chongqing	Zhejiang	IHJ	0.147782	20.362	0	1.50663	23042.3	20695.5	15366.2
Chongqing	Shanxi	India	0.0114416	4.64444	3.40997e-06	0.0158274	27729.5	16109.6	15745.1
Sichuan	Chongqing	India	0.0247008	5.92333	3.15486e-09	0.0348419	26060.9	17279.9	16446.8
India	Vietnam	Chongqing	0.08112	5.24266	1.58278e-07	0.0897987	21637.3	20963.6	17817.6
Yunnan	India	Chongqing	0.122538	5.38077	7.4169e-08	0.125336	22881.2	22377.7	17492.2
Chongqing	Zhejiang	India	0.0180171	3.97546	7.02435e-05	0.0254232	26717.5	16552.9	15967
Jiangsu	Shaanxi	Chongqing	0.0181674	3.40128	0.000670707	0.0257825	20274.4	17998.4	17356.1
Jiangsu	Shanxi	Chongqing	0.0461885	8.24131	1.70328e-16	0.0655885	20305.2	18542.6	16905.3
Xinjiang	Chongqing	Jiangsu	0.0240075	4.06702	4.76185e-05	0.0848426	19258.6	19044.4	18151.4
Jiangsu	Zhejiang	Chongqing	0.0132701	3.58517	0.000336854	0.0157469	25452.8	15018	14624.7
Chongqing	Shandong	Liaoning	0.0433872	5.53947	3.03389e-08	0.168893	19483.3	18735.8	17177.6
Shaanxi	Shanxi	Chongqing	0.02744	5.95342	2.62595e-09	0.0412091	19303.8	18868.1	17860.2
Chongqing	Shaanxi	Sichuan	0.0142999	3.38465	0.000712691	0.140185	20247.4	18524.5	18002.2
Shunchuang	Chongqing	Shanxi	0.0246302	3.46433	0.000531546	0.669472	17829.3	17293.7	16462.3
Ukraine	Chongqing	Shanxi	0.0256114	3.78799	0.00015187	0.680121	17337.6	16814.8	15975
Chongqing	Shanxi	Vietnam	0.00713579	3.44931	0.000562011	0.0264622	25457.8	16743.6	16506.3
Zhejiang	Shanxi	Chongqing	0.0356426	4.92079	8.61945e-07	0.0505381	20784.2	18180.3	16928.9
Sichuan	Chongqing	Taiwan	0.0283576	6.13752	8.38193e-10	0.0272839	23914.5	17423.1	16462.2
Sichuan	Chongqing	Thailand	0.0349107	8.69424	3.46945e-18	0.0739288	26114.6	17703	16508.6
Sichuan	Chongqing	Vietnam	0.0356868	8.89596	5.42101e-19	0.122252	23882.2	18179.3	16926.5
Sichuan	Chongqing	Yunnan	0.0231161	6.46561	1.00891e-10	0.0202877	29936.8	16255.7	15521.1
Thailand	Vietnam	Chongqing	0.0730278	5.15053	2.59754e-07	0.0785291	23505.8	20140.4	17399
Xinjiang	Chongqing	Thailand	0.0149968	5.31751	1.05199e-07	0.0323321	27119.7	16895.5	16396.3
Yunnan	Thailand	Chongqing	0.144308	6.71545	1.87488e-11	0.136976	26346.4	21273.1	15907.7
Xinjiang	Chongqing	Vietnam	0.013947	3.52251	0.000427487	0.0501409	24868	17337.1	16860.2
Chongqing	Vietnam	Yunnan	0.201909	10.5638	0	0.220259	23545.2	23278.7	15457.5
Chongqing	Zhejiang	Vietnam	0.0147788	3.37571	0.000736255	0.0559829	24410.9	17226	16724.2
Zhejiang	Chongqing	Xinjiang	0.036641	6.53488	6.36604e-11	0.208824	19455.1	19284.3	17921.1
Guangxi	Guangdong	Henan	0.00933533	4.35481	1.3318e-05	0.0258444	21819.7	19065.6	18713
Guangxi	Guangdong	Hunan	0.00727282	4.66674	3.06021e-06	0.0171834	22296.1	19462.4	19181.3
Guangxi	Guangdong	IHC	0.0101397	6.00449	1.91936e-09	0.0609721	22972.4	19570.4	19177.5
Guangxi	Guangdong	Shaanxi	0.00900008	3.81313	0.000137215	0.0327081	22840.4	19505	19157
Guangxi	Guangdong	Shandong	0.00797098	3.40413	0.00066375	0.0227546	22771.2	19557	19247.7
Guangxi	Guangdong	Shanxi	0.00797413	3.82685	0.000129793	0.0299251	22600.8	19588.3	19278.4
Guangxi	Guangdong	Shunchuang	0.00931718	3.50229	0.00046127	0.00851729	19811.1	17586	17261.3
Guangdong	Guangxi	Thailand	0.00701842	3.86534	0.000110935	0.0183526	24040	19551.4	19278.8
Guangxi	Guangdong	Ukraine	0.0107271	3.96755	7.26152e-05	0.00965149	19144.4	17112.3	16749.1
Guangxi	Guangdong	Xijaing	0.0094091	3.93557	8.29983e-05	0.00864283	20153.2	17480.7	17154.8
Guangdong	Guangxi	Yunnan	0.0133828	7.10971	1.1629e-12	0.0138715	27254	18566	18075.6
Guangxi	Guangdong	Zhejiang	0.00816208	3.55759	0.000374267	0.0151255	22306.9	19611.7	19294.1
Hainan	Guangdong	IHC	0.0113732	4.03944	5.35797e-05	0.0677679	22971.8	19544.4	19104.9
Guangdong	Hainan	Thailand	0.0338408	6.41406	1.41694e-10	0.0898849	23666	20200.6	18878.2
Vietnam	Hainan	Guangdong	0.0383625	6.93781	3.98229e-12	0.675541	21409.7	20869.9	19327.8
Guangdong	Hainan	Yunnan	0.041316	6.86997	6.42149e-12	0.0433239	26896.6	19208.7	17684.4
Guangdong	Hebei	IHJ	0.0852205	6.35705	2.0567e-10	0.453248	22262.8	22017.5	18559.5
Hebei	Shanxi	Guangdong	0.00846907	4.20107	2.65653e-05	0.0717331	26251.1	17167.9	16879.6
Sichuan	Hebei	Guangdong	0.0370605	12.2512	0	0.249227	24772.9	18627.8	17296.5
Hebei	Ukraine	Guangdong	0.0114345	3.48607	0.000490173	0.110183	22385.7	14946.1	14608.1
Xinjiang	Hebei	Guangdong	0.0165016	5.69639	1.22373e-08	0.125047	26126.2	17604.5	17032.9
Hebei	Zhejiang	Guangdong	0.0173451	3.4662	0.000527865	0.149112	25488.1	17570.4	16971.3
Guangdong	Heilongjiang	IHJ	0.0929816	7.58072	3.43636e-14	0.503564	22185.1	22184.7	18410.1
Sichuan	Heilongjiang	Guangdong	0.0375085	7.13283	9.8324e-13	0.26371	24267.5	18886.3	17520.8
Xinjiang	Heilongjiang	Guangdong	0.0165322	3.61897	0.000295782	0.133053	25269.4	17998.8	17413.4
IHJ	Henan	Guangdong	0.103896	7.2611	3.83943e-13	0.532216	22393.6	21201.3	17210.5
Sichuan	Henan	Guangdong	0.0440519	11.056	0	0.306642	23736	18294.4	16750.6
Xinjiang	Henan	Guangdong	0.0231991	5.34935	8.82718e-08	0.186091	24460.9	17547.4	16751.7
IHJ	Hubei	Guangdong	0.110427	10.5369	0	0.568838	22836.5	22243.1	17819.1
Sichuan	Hubei	Guangdong	0.0549732	7.30086	2.85932e-13	0.375512	24428.4	19151.7	17155.8
Xijaing	Hubei	Guangdong	0.0212681	3.31079	0.000930341	0.201512	22008	16206.7	15531.7
Xinjiang	Hubei	Guangdong	0.0339292	4.58789	4.4775e-06	0.268355	24841	18517.9	17302.6
IHJ	Hunan	Guangdong	0.103273	6.29311	3.11165e-10	0.526243	23617.2	21311.1	17321.4
Sichuan	Hunan	Guangdong	0.043043	7.3708	1.69603e-13	0.304566	23782.2	18943.1	17379.7
Xinjiang	Hunan	Guangdong	0.0223097	3.46219	0.000535803	0.184005	24048.1	18407.7	17604.3
Guangdong	IHC	IHJ	0.0325082	3.36908	0.000754197	0.169448	23215.1	20781.7	19473.1
IHC	Guangdong	India	0.0767501	10.4608	0	0.123438	21904.4	21599.5	18520.3
Taiwan	Guangdong	IHC	0.0417998	6.37855	1.78772e-10	0.218096	21527.7	20046.4	18437.8
IHC	Guangdong	Thailand	0.0605442	8.01542	1.09765e-15	0.141623	22760.9	21288.5	18857.8
Vietnam	Guangdong	IHC	0.0235335	4.85214	1.22139e-06	0.133798	22152.5	20290.4	19357.4
IHC	Guangdong	Yunnan	0.0774174	8.78122	1.6263e-18	0.0761943	26311.5	20251.8	17341.5
India	Guangdong	IHJ	0.0528774	5.07924	3.78944e-07	0.218386	24206.1	20791	18702.6
IHJ	Jiangsu	Guangdong	0.110567	9.78763	0	0.536544	25024.4	20699.7	16578
Guangdong	Liaoning	IHJ	0.0848651	6.73908	1.59396e-11	0.462912	21895.9	21455.8	18099
IHJ	Shaanxi	Guangdong	0.0935295	6.35797	2.0444e-10	0.476784	22759.7	21871.5	18130.2
Guangdong	Shandong	IHJ	0.0790937	5.47895	4.27862e-08	0.41704	22415.8	21779.6	18586.9
IHJ	Shanxi	Guangdong	0.101529	7.42376	1.13842e-13	0.516033	23036.7	21883.2	17849.2
Guangdong	Shunchuang	IHJ	0.0959091	7.17995	6.97366e-13	0.531645	20072.3	19666.2	16224
Guangdong	Sichuan	IHJ	0.0482916	3.36984	0.000752111	0.260193	21986.5	21615.4	19623.9
Thailand	Guangdong	IHJ	0.0444419	5.06107	4.16905e-07	0.194147	23599.2	21346.8	19530.1
Guangdong	Ukraine	IHJ	0.0978557	7.50233	6.26925e-14	0.53939	19552.9	19070	15670.4
Guangdong	Xijaing	IHJ	0.0727562	6.33156	2.42702e-10	0.40198	20072.9	19275.6	16661
Guangdong	Xinjiang	IHJ	0.0576997	4.06738	4.75443e-05	0.309256	22353.9	21573.9	19220.1
IHJ	Guangdong	Yunnan	0.0609436	4.71965	2.36249e-06	0.066068	24035.5	21669.9	19180.3
IHJ	Zhejiang	Guangdong	0.116947	9.19034	0	0.556297	25604.2	20736.4	16394.1
India	Guangdong	Sichuan	0.0776618	5.9301	3.02753e-09	0.216409	22471.3	21542.6	18437.6
India	Guangdong	Xinjiang	0.075879	5.91528	3.31306e-09	0.178254	21927.5	21769.9	18699.1
Guangdong	India	Yunnan	0.084419	4.14105	3.45721e-05	0.0991286	23965.9	21785.7	18393.8
Sichuan	Jiangsu	Guangdong	0.0479934	6.70334	2.03712e-11	0.325844	24536	18656.1	16947.4
Xinjiang	Jiangsu	Guangdong	0.0266381	3.55628	0.000376146	0.211989	24395.3	18279.9	17331.3
Sichuan	Liaoning	Guangdong	0.0376893	10.4484	0	0.26911	23968.4	18327.6	16996.3
Taiwan	Guangdong	Liaoning	0.0302776	3.45702	0.000546187	0.0579397	20687.7	19616.2	18463.2
Xinjiang	Liaoning	Guangdong	0.0161546	4.09635	4.19707e-05	0.13342	24986.4	17457.8	16902.8
Shaanxi	Shanxi	Guangdong	0.00802385	4.96392	6.90831e-07	0.0667586	26598.4	16914.9	16645.6
Sichuan	Shaanxi	Guangdong	0.0381891	12.2054	0	0.252464	24936.9	18510.2	17148.4
Shaanxi	Ukraine	Guangdong	0.0135632	3.7357	0.000187191	0.130282	21601.5	15290.4	14881.2
Xinjiang	Shaanxi	Guangdong	0.0170682	6.1101	9.95718e-10	0.129944	25447.6	17841.8	17243
Shaanxi	Zhejiang	Guangdong	0.0180797	3.70371	0.000212466	0.146921	27258.2	16674.7	16082.5
Sichuan	Shandong	Guangdong	0.0415218	11.5941	0	0.277105	24710.2	18673.8	17184.9
Xinjiang	Shandong	Guangdong	0.0208309	5.33864	9.36484e-08	0.157472	25872.7	17720.6	16997.4
Sichuan	Shanxi	Guangdong	0.0448226	12.9214	0	0.301773	24571.3	18817.8	17203.3
Xinjiang	Shanxi	Guangdong	0.0242394	7.09223	1.31968e-12	0.186119	25415	18008.5	17156.1
Sichuan	Shunchuang	Guangdong	0.0455262	12.369	0	0.335262	21601.7	16900.7	15428.9
Taiwan	Guangdong	Shunchuang	0.0425135	4.19914	2.67929e-05	0.0390975	18808.5	18229.5	16742.8
Shunchuang	Ukraine	Guangdong	0.0053892	3.74126	0.000183102	0.0302827	36627.4	7257.77	7179.97
Xinjiang	Shunchuang	Guangdong	0.0231094	5.06173	4.15459e-07	0.200023	22312.4	16152.4	15422.7
Sichuan	Ukraine	Guangdong	0.0485573	12.5887	0	0.358472	20935.7	16431.9	14910
Sichuan	Xijaing	Guangdong	0.0310755	5.09298	3.52487e-07	0.229063	21993.3	16553.9	15556.1
Sichuan	Xinjiang	Guangdong	0.0214727	5.57365	2.49456e-08	0.144994	25125.9	18355.7	17584
Sichuan	Guangdong	Yunnan	0.0873144	3.82272	0.000131987	0.0869949	25706.8	20899.4	17542.9
Sichuan	Zhejiang	Guangdong	0.0534698	8.80214	1.30104e-18	0.361918	24190.4	19094.7	17156.3
Taiwan	Guangdong	Ukraine	0.0441504	4.2454	2.18204e-05	0.0402698	18217.9	17760.5	16258.5
Vietnam	Guangdong	Taiwan	0.0270436	5.34994	8.79845e-08	0.0305403	20482.6	20250.1	19183.7
Thailand	Vietnam	Guangdong	0.0819552	6.32833	2.47835e-10	0.591451	23337	21527.5	18266.2
Yunnan	Thailand	Guangdong	0.114996	7.26244	3.80172e-13	0.456829	25970.1	21798.5	17302.1
Xinjiang	Ukraine	Guangdong	0.0264092	5.97052	2.36492e-09	0.229077	21598.6	15729.5	14920
Guangdong	Vietnam	Yunnan	0.148139	14.805	0	0.166106	24588.3	22722.7	16859.1
Xijaing	Guangdong	Yunnan	0.0686095	3.39659	0.000682323	0.0688697	23690.5	17921.5	15620.2
Xinjiang	Zhejiang	Guangdong	0.0322593	5.77899	7.5149e-09	0.25394	24333.7	18583.3	17421.8
Guangxi	Hainan	Thailand	0.0264611	5.30665	1.11658e-07	0.0717366	23488.6	20346.2	19297.2
Vietnam	Hainan	Guangxi	0.0260618	5.18025	2.21584e-07	0.602805	21589.7	20745	19691.1
Guangxi	Hainan	Yunnan	0.0275992	5.02628	5.00081e-07	0.0297062	26626.7	19262.1	18227.4
IHJ	Hebei	Guangxi	0.0884253	5.96985	2.37478e-09	0.474734	22320.6	22289.9	18668.2
Hebei	Shanxi	Guangxi	0.00748502	4.11096	3.94012e-05	0.0646227	26590.7	17197.9	16942.4
Sichuan	Hebei	Guangxi	0.0370704	12.5197	0	0.253724	25097.6	18676.5	17341.3
Xinjiang	Hebei	Guangxi	0.0164944	5.76127	8.34818e-09	0.127406	26442.4	17646.3	17073.6
Hebei	Guangxi	Yunnan	0.0781946	3.40596	0.000659312	0.0798993	25953.4	20630.1	17637.8
IHJ	Heilongjiang	Guangxi	0.0915468	7.09004	1.34071e-12	0.497762	22471.3	22233.2	18503.8
Sichuan	Heilongjiang	Guangxi	0.0384912	7.39778	1.3848e-13	0.275176	24577.1	18956	17550.8
Xinjiang	Heilongjiang	Guangxi	0.0175525	3.98041	6.87953e-05	0.143879	25578.9	18068.7	17445.4
IHJ	Henan	Guangxi	0.0994131	7.016	2.28309e-12	0.521026	22724.7	21180.1	17349.8
Sichuan	Henan	Guangxi	0.0421971	11.424	0	0.297739	24095.6	18303	16820.9
Xinjiang	Henan	Guangxi	0.0212812	4.88849	1.0161e-06	0.173231	24814.3	17550.8	16819.4
IHJ	Hubei	Guangxi	0.108715	10.5383	0	0.572759	23126	22283.2	17913.3
Shaanxi	Hubei	Guangxi	0.0213532	3.31226	0.000925443	0.1872	25559.2	17865.3	17118.3
Sichuan	Hubei	Guangxi	0.0557163	7.38908	1.47848e-13	0.387203	24736.9	19213	17185
Xijaing	Hubei	Guangxi	0.0229806	3.61394	0.000301579	0.218341	22342.8	16272.1	15541
Xinjiang	Hubei	Guangxi	0.0345991	4.58227	4.59954e-06	0.278959	25147.9	18576.9	17334.4
IHJ	Hunan	Guangxi	0.100653	5.98015	2.22938e-09	0.524933	23925.4	21338.5	17435.8
Sichuan	Hunan	Guangxi	0.042912	6.69722	2.1242e-11	0.308601	24112.9	18993.7	17430.7
Guangxi	IHC	IHJ	0.0369568	3.55012	0.000385054	0.190091	23169.1	21127.6	19621.7
India	Guangxi	IHC	0.074133	4.4533	8.45586e-06	0.323442	21910.6	21770	18765
Taiwan	Guangxi	IHC	0.0319275	4.46687	7.93725e-06	0.167486	21762.2	19946.8	18712.5
IHC	Guangxi	Thailand	0.0662667	7.70506	1.30785e-14	0.156901	22559.8	21743.7	19041
IHC	Guangxi	Yunnan	0.0888564	9.31028	0	0.0890333	26025.1	20837.2	17436.3
India	Guangxi	IHJ	0.0477031	4.79529	1.62443e-06	0.197715	24453	20773.7	18882
IHJ	Jiangsu	Guangxi	0.107093	9.84267	0	0.53165	25338.9	20701.2	16696.2
Guangxi	Liaoning	IHJ	0.0890179	6.57152	4.9805e-11	0.477411	21937.3	21737.4	18183.7
IHJ	Shaanxi	Guangxi	0.089486	6.23282	4.58101e-10	0.466419	23089.8	21854.2	18264.2
Guangxi	Shandong	IHJ	0.0830179	5.4183	6.01676e-08	0.430967	22419.8	22092.6	18705.6
IHJ	Shanxi	Guangxi	0.098362	7.23439	4.67635e-13	0.51129	23353.9	21891	17970.2
Guangxi	Shunchuang	IHJ	0.100064	6.88071	5.95567e-12	0.544468	20051.2	19969.5	16336.5
Guangxi	Sichuan	IHJ	0.0524715	3.46182	0.000536532	0.278888	22006.5	21914.2	19729.1
Thailand	Guangxi	IHJ	0.0394651	4.87751	1.07435e-06	0.172565	23992.3	21265.7	19650.9
Guangxi	Ukraine	IHJ	0.102148	7.20549	5.78355e-13	0.553547	19510.6	19390.5	15796.3
Guangxi	Xijaing	IHJ	0.0765943	6.32571	2.52063e-10	0.417398	20051.3	19579.6	16793.6
Guangxi	Xinjiang	IHJ	0.0618618	4.1081	3.9893e-05	0.326358	22379.6	21874.1	19325.4
IHJ	Guangxi	Yunnan	0.0719913	5.40032	6.65234e-08	0.0788099	23861.2	22186.9	19206.9
IHJ	Zhejiang	Guangxi	0.113275	9.10172	1.0842e-19	0.551298	25921.5	20736.5	16516.7
India	Guangxi	Shaanxi	0.0750663	5.57439	2.484e-08	0.226204	21842.6	21788.3	18745.5
India	Guangxi	Sichuan	0.0702571	5.36812	7.95603e-08	0.196534	22753.1	21473.7	18654.4
Taiwan	Guangxi	India	0.0171203	3.75753	0.000171599	0.0321452	21549.6	19866.9	19198.1
India	Guangxi	Xinjiang	0.0686574	5.3081	1.10776e-07	0.162103	22206.1	21702.3	18913.7
Guangxi	India	Yunnan	0.0719744	3.64991	0.000262333	0.0861071	23927.8	21681.9	18770.4
Sichuan	Jiangsu	Guangxi	0.0470161	6.27656	3.46148e-10	0.324684	24877.4	18687.1	17008.8
Jiangsu	Guangxi	Yunnan	0.069097	3.37233	0.000745352	0.0704833	25858	20163.2	17556.8
Sichuan	Liaoning	Guangxi	0.0389504	12.0274	0	0.282677	24280.8	18397.7	17018.2
Xinjiang	Liaoning	Guangxi	0.0173336	5.17945	2.22542e-07	0.146013	25290.7	17521.8	16924.7
Shaanxi	Shanxi	Guangxi	0.0091522	6.79021	1.11968e-11	0.0762657	26968.2	16974.8	16666.9
Sichuan	Shaanxi	Guangxi	0.0362285	11.4797	0	0.243721	25290.6	18518	17223.1
Shaanxi	Ukraine	Guangxi	0.01322	3.90919	9.26079e-05	0.127812	21985.9	15311.3	14911.8
Xinjiang	Shaanxi	Guangxi	0.0150193	5.00986	5.44704e-07	0.116549	25796.5	17845.1	17317
Shaanxi	Guangxi	Yunnan	0.0798545	3.42223	0.000621099	0.0809705	25887.7	20651.2	17596.9
Shaanxi	Zhejiang	Guangxi	0.0189486	4.01356	5.98102e-05	0.154262	27632.9	16731.7	16109.4
Sichuan	Shandong	Guangxi	0.0405234	12.1082	0	0.275164	25048.1	18699.8	17243.3
Xinjiang	Shandong	Guangxi	0.0197521	5.51121	3.56376e-08	0.152259	26204.7	17741.7	17054.4
Sichuan	Shanxi	Guangxi	0.0439271	13.672	0	0.300913	24910.7	18849.4	17263.1
Xinjiang	Shanxi	Guangxi	0.0233019	7.09114	1.33008e-12	0.182318	25746.5	18033	17211.7
Sichuan	Shunchuang	Guangxi	0.0446833	12.5007	0	0.334289	21941	16915.6	15468.5
Xinjiang	Shunchuang	Guangxi	0.022375	4.94308	7.68963e-07	0.197176	22658	16174.1	15466.1
Thailand	Guangxi	Sichuan	0.0676121	6.22264	4.88857e-10	0.193204	22386	22025.4	19235.6
Sichuan	Ukraine	Guangxi	0.0465087	12.8289	0	0.349931	21291.3	16423.7	14963.9
Sichuan	Xijaing	Guangxi	0.0298073	5.12065	3.0448e-07	0.222673	22331.1	16565.1	15606.2
Sichuan	Xinjiang	Guangxi	0.0214688	5.40057	6.6431e-08	0.147545	25449.7	18401.4	17627.9
Sichuan	Guangxi	Yunnan	0.098517	4.25595	2.0816e-05	0.0999748	25471.9	21444.7	17598.3
Sichuan	Zhejiang	Guangxi	0.0523762	8.83867	9.75782e-19	0.360703	24532.4	19122.8	17219.4
Vietnam	Guangxi	Taiwan	0.0258154	5.53374	3.1348e-08	0.0291913	20727.4	20291	19269.8
Thailand	Vietnam	Guangxi	0.0789456	6.11279	9.79062e-10	0.65135	23296.6	21663.6	18493.4
Yunnan	Thailand	Guangxi	0.108234	6.82205	8.97489e-12	0.476307	25792.1	21879.6	17605.9
Xinjiang	Ukraine	Guangxi	0.0246884	5.74339	9.27999e-09	0.218346	21961.5	15730.1	14972.1
Guangxi	Vietnam	Yunnan	0.135012	14.5964	0	0.154249	24621.4	22597.4	17221.3
Xijaing	Guangxi	Yunnan	0.0802725	3.88106	0.000104001	0.0819601	23439.7	18433.5	15694
Xinjiang	Guangxi	Yunnan	0.0848903	3.73804	0.00018546	0.0861758	25786.6	20986.6	17702.3
Xinjiang	Zhejiang	Guangxi	0.031088	5.35115	8.73949e-08	0.249399	24672	18606.9	17484.9
Hainan	Hebei	IHJ	0.0876253	6.32775	2.48763e-10	0.462631	22236.7	22225.9	18644.6
India	Hainan	Hebei	0.0781282	6.28506	3.27735e-10	0.207314	22148	21748.3	18596.3
Hebei	Shanxi	Hainan	0.00833624	4.63724	3.5309e-06	0.0721042	26501.5	17188.7	16904.5
Sichuan	Hebei	Hainan	0.0371864	11.6969	0	0.255096	25015.6	18644.6	17307.7
Thailand	Hainan	Hebei	0.0711892	5.27217	1.34818e-07	0.194431	22073.3	22035.4	19106.5
Xinjiang	Hebei	Hainan	0.0165772	4.77164	1.82735e-06	0.128984	26369	17631.4	17056.3
Hebei	Hainan	Yunnan	0.103999	4.32165	1.54868e-05	0.106911	25642.5	21300.9	17287.7
Hebei	Zhejiang	Hainan	0.0178202	3.64843	0.000263847	0.158824	25736.5	17610	16993.4
IHJ	Heilongjiang	Hainan	0.0914861	6.54924	5.78313e-11	0.505555	22374.7	22201.6	18479.8
India	Hainan	Heilongjiang	0.0745053	5.95812	2.55151e-09	0.134152	21895.4	21709.8	18699.2
Sichuan	Heilongjiang	Hainan	0.0390697	7.37084	1.69551e-13	0.279343	24490	18937.2	17513.1
Xinjiang	Heilongjiang	Hainan	0.0180238	3.73891	0.00018482	0.151318	25494.9	18058.6	17419.2
Heilongjiang	Hainan	Yunnan	0.0886396	3.61901	0.00029573	0.0930714	25495.2	20987.9	17570.2
IHJ	Henan	Hainan	0.099878	6.72618	1.7417e-11	0.529675	22610.2	21147.3	17306.6
Sichuan	Henan	Hainan	0.0431328	9.78517	0	0.307272	23992.5	18284.4	16772.3
Xinjiang	Henan	Hainan	0.0220914	4.84591	1.26031e-06	0.188029	24722.5	17546.5	16788
Henan	Hainan	Yunnan	0.09546	4.12166	3.76158e-05	0.0977415	25050.8	20373.8	16823
IHJ	Hubei	Hainan	0.108881	10.3173	0	0.578003	23016.7	22253.8	17883.6
Shaanxi	Hubei	Hainan	0.0210532	3.35781	0.00078562	0.190386	25450.7	17837.2	17101.6
Sichuan	Hubei	Hainan	0.056717	7.67798	1.61623e-14	0.39735	24643.7	19199	17138.1
Xijaing	Hubei	Hainan	0.0237909	4.14356	3.41948e-05	0.239341	22242.8	16259.2	15503.5
Xinjiang	Hubei	Hainan	0.0356339	5.24159	1.59197e-07	0.295136	25062.8	18579	17300.5
Hubei	Hainan	Yunnan	0.0848998	3.82842	0.000128971	0.0882303	25785.4	20724.2	17480.6
IHJ	Hunan	Hainan	0.101934	5.86269	4.5542e-09	0.543689	23794.7	21328.2	17382.3
Sichuan	Hunan	Hainan	0.0448803	6.50948	7.54118e-11	0.332119	23986.4	18986.5	17355.4
Hunan	Hainan	Yunnan	0.0881726	3.53217	0.000412169	0.0915459	25499.5	20703.2	17348.1
Hainan	IHC	IHJ	0.0350071	3.29921	0.000969573	0.181762	23066.2	21067.3	19642.2
India	Hainan	IHC	0.0737404	4.65965	3.16747e-06	0.318581	22234	21565	18603
Taiwan	Hainan	IHC	0.0310077	4.24082	2.22708e-05	0.16344	21533.3	20004.8	18801.5
Thailand	Hainan	IHC	0.0849644	6.88521	5.77036e-12	0.351164	22440.5	22160.4	18689.6
IHC	Hainan	Yunnan	0.114826	9.48726	0	0.11608	25637.8	21524.6	17090.6
India	Hainan	IHJ	0.0501951	5.23219	1.67514e-07	0.206842	24727.9	20643.2	18669.9
IHJ	Jiangsu	Hainan	0.105955	9.42036	0	0.540531	25254.8	20645.5	16689.6
Hainan	Liaoning	IHJ	0.0874888	6.69842	2.10686e-11	0.472037	21926.7	21642.7	18160.4
IHJ	Shaanxi	Hainan	0.0898916	6.10113	1.05321e-09	0.475609	22978.9	21831.2	18230.1
Hainan	Shandong	IHJ	0.0814589	5.50654	3.65947e-08	0.426145	22374.4	22000.3	18686
IHJ	Shanxi	Hainan	0.0985136	7.15851	8.15613e-13	0.523616	23249.8	21859.9	17939.1
Hainan	Shunchuang	IHJ	0.0978552	7.13405	9.74585e-13	0.538318	20040.4	19862.3	16321.5
Hainan	Sichuan	IHJ	0.0509419	3.44186	0.000577729	0.272023	21954.2	21824.6	19708.8
Thailand	Hainan	IHJ	0.0420636	4.70577	2.5291e-06	0.181259	24660.1	20959.4	19267.3
Hainan	Ukraine	IHJ	0.100185	7.44282	9.85616e-14	0.548101	19510.5	19277.6	15766.7
Hainan	Xijaing	IHJ	0.0753208	6.43173	1.26159e-10	0.41276	20029.2	19504.5	16772.1
Hainan	Xinjiang	IHJ	0.0601395	4.08528	4.40234e-05	0.319778	22342.1	21789.1	19317
IHJ	Hainan	Yunnan	0.0962787	5.98151	2.21085e-09	0.106241	23581.2	22853.1	18839
IHJ	Zhejiang	Hainan	0.114108	8.96898	3.25261e-19	0.566881	25804.3	20727.2	16481.4
Jiangsu	Hainan	India	0.0780863	3.31994	0.000900376	0.130097	21624.9	21617.5	18486
India	Hainan	Shaanxi	0.0778628	6.17952	6.4297e-10	0.233115	22125.4	21676.7	18545
India	Hainan	Shandong	0.0782653	6.13915	8.29659e-10	0.192551	22081.1	21754.3	18596.2
India	Hainan	Shanxi	0.0768753	5.90325	3.56409e-09	0.236337	21872.9	21766.7	18659
India	Hainan	Sichuan	0.0720478	5.94113	2.83066e-09	0.200157	23054.6	21328.5	18461.7
Taiwan	Hainan	India	0.0291177	4.27829	1.88337e-05	0.05462	21153.1	20258.4	19112
India	Hainan	Xijaing	0.0757973	5.60573	2.07383e-08	0.0694919	19626.8	19464.7	16721.8
India	Hainan	Xinjiang	0.0705022	5.99064	2.09016e-09	0.165141	22514.8	21566.1	18725.4
Sichuan	Jiangsu	Hainan	0.0463946	5.87364	4.26316e-09	0.323003	24796.8	18631.5	16979.3
Jiangsu	Hainan	Yunnan	0.0950509	4.31163	1.62056e-05	0.0979036	25540.9	20811.4	17198.5
Sichuan	Liaoning	Hainan	0.0400108	10.77	0	0.298891	24189.2	18392	16976.9
Xinjiang	Liaoning	Hainan	0.0184639	4.56225	5.06082e-06	0.163734	25207.3	17527.7	16892.2
Liaoning	Hainan	Yunnan	0.096151	4.12433	3.71819e-05	0.100163	25282.8	20641.1	17020
Shaanxi	Shanxi	Hainan	0.00868093	4.97256	6.60736e-07	0.0752331	26861.2	16944.7	16653.1
Sichuan	Shaanxi	Hainan	0.0375922	11.5387	0	0.250625	25193.5	18512.8	17171.3
Thailand	Hainan	Shaanxi	0.0692964	5.39152	6.9864e-08	0.214615	22024.5	21951.9	19106.7
Shaanxi	Ukraine	Hainan	0.0132825	3.78369	0.000154521	0.138992	21856.9	15299.2	14898.1
Xinjiang	Shaanxi	Hainan	0.0163681	5.98216	2.20199e-09	0.129368	25703.4	17852.9	17277.9
Shaanxi	Hainan	Yunnan	0.105862	4.33423	1.46272e-05	0.107837	25602.3	21302.4	17223.9
Shaanxi	Zhejiang	Hainan	0.019395	3.9399	8.15161e-05	0.162589	27518.4	16726.9	16090.4
Sichuan	Shandong	Hainan	0.0409748	10.3618	0	0.279706	24964.5	18674.2	17204.1
Xinjiang	Shandong	Hainan	0.020046	4.72271	2.32719e-06	0.154341	26125.7	17730.4	17033.5
Shandong	Hainan	Yunnan	0.104088	4.18615	2.83724e-05	0.106589	25682.1	21264.4	17255
Sichuan	Shanxi	Hainan	0.0448372	11.3037	0	0.312176	24816.2	18829.8	17213.8
Xinjiang	Shanxi	Hainan	0.0241112	6.77263	1.26462e-11	0.193248	25662.6	18034.3	17185.1
Shanxi	Hainan	Yunnan	0.0979948	4.19758	2.69787e-05	0.100893	25713.2	21075	17313.2
Sichuan	Shunchuang	Hainan	0.0452824	12.2991	0	0.352105	21845.1	16918.5	15452.7
Xinjiang	Shunchuang	Hainan	0.0229251	4.75554	1.97916e-06	0.211271	22558.3	16175.7	15450.7
Shunchuang	Hainan	Yunnan	0.0916748	3.84037	0.000122847	0.0948651	23313	18704.5	15563
Thailand	Hainan	Sichuan	0.0696764	5.70213	1.18321e-08	0.196108	23067.5	21694.9	18868.6
Sichuan	Ukraine	Hainan	0.0478014	12.5551	0	0.380739	21185.8	16434.1	14934.6
Sichuan	Xijaing	Hainan	0.0300306	5.00442	5.60305e-07	0.239405	22245.4	16536	15571.7
Sichuan	Xinjiang	Hainan	0.0216022	5.68606	1.30007e-08	0.152725	25371.2	18382.6	17605.2
Sichuan	Hainan	Yunnan	0.123818	5.12388	2.99306e-07	0.126438	25161.8	22124.6	17249.4
Sichuan	Zhejiang	Hainan	0.0539993	8.62188	6.61363e-18	0.375276	24431.7	19125	17165.3
Taiwan	Hainan	Thailand	0.03741	7.14789	8.81231e-13	0.107681	21863.1	20564.7	19081.6
Vietnam	Hainan	Taiwan	0.018514	4.84207	1.28491e-06	0.0202596	22032.4	19480.2	18772
Hainan	Vietnam	Thailand	0.0921392	11.9483	0	0.27903	22455.8	22209.5	18462
Thailand	Hainan	Xinjiang	0.0700157	5.60758	2.05171e-08	0.165422	22537	21946.9	19074.7
Yunnan	Thailand	Hainan	0.106612	6.44952	1.12208e-10	0.554054	25011	22125.3	17862.2
Xijaing	Ukraine	Hainan	0.0177813	3.29533	0.000983066	0.192178	20467	14449	13944.2
Xinjiang	Ukraine	Hainan	0.0258185	5.74176	9.36962e-09	0.24261	21842.2	15729	14937.3
Ukraine	Hainan	Yunnan	0.0918659	3.81602	0.000135623	0.0944248	22765	18137.7	15085.6
Hainan	Vietnam	Yunnan	0.111758	9.73175	0	0.129088	25427.5	21570.6	17233.9
Xijaing	Hainan	Yunnan	0.106752	4.79784	1.60389e-06	0.110043	23176.3	19041	15367.8
Xinjiang	Hainan	Yunnan	0.110603	4.62047	3.82877e-06	0.11385	25481.7	21659.6	17345.5
Xinjiang	Zhejiang	Hainan	0.0326908	5.88357	4.01502e-09	0.266073	24582	18628.7	17449.3
Zhejiang	Hainan	Yunnan	0.0914073	3.9536	7.69832e-05	0.0942361	25764.7	20800.5	17316.3
Heilongjiang	Hebei	Hunan	0.0183227	4.3992	1.08649e-05	0.0744161	19984.5	19222	18530.2
Heilongjiang	Hebei	Jiangsu	0.0175657	3.68458	0.000229079	0.0620318	19677.9	19255.6	18590.8
Heilongjiang	Liaoning	Hebei	0.0341625	7.05328	1.74744e-12	0.413929	19855.8	19251.1	17979.2
Hebei	Shandong	Heilongjiang	0.0177539	6.06585	1.31259e-09	0.0579289	20731.4	18861.4	18203.4
Heilongjiang	Shunchuang	Hebei	0.0242608	3.86415	0.000111478	0.296033	18805.2	17112	16301.4
Heilongjiang	Hebei	Sichuan	0.0162368	3.59922	0.000319172	0.13909	21298.6	19038.3	18429.9
Hebei	Heilongjiang	Thailand	0.0168664	4.29912	1.71479e-05	0.0357294	28032.5	17262.9	16690.3
Heilongjiang	Ukraine	Hebei	0.0248745	3.85994	0.000113417	0.298163	18243	16618.6	15811.9
Xinjiang	Hebei	Heilongjiang	0.0258227	4.99195	5.97728e-07	0.0809392	19868.6	19828.9	18830.6
Hebei	Heilongjiang	Yunnan	0.0151486	4.58348	4.57306e-06	0.0128114	32051.9	15939.4	15463.7
Zhejiang	Hebei	Heilongjiang	0.0248588	4.34474	1.39438e-05	0.0775611	19637.1	19552	18603.5
Hunan	Henan	Hebei	0.0485169	10.9104	0	0.442902	20722.7	18320.1	16624.7
Hebei	Henan	IHC	0.0237153	7.93623	2.08427e-15	0.214203	23899.3	17372.7	16567.8
Hebei	Henan	IHJ	0.0507197	15.7143	0	0.453016	25559.8	17940.8	16208.8
Jiangsu	Henan	Hebei	0.0382922	6.23745	4.44768e-10	0.38543	20129.8	18378.4	17022.8
Shaanxi	Henan	Hebei	0.0240613	5.963	2.47642e-09	0.287987	19365.9	18704.5	17825.6
Henan	Hebei	Shunchuang	0.0237952	4.03113	5.55101e-05	0.0262899	17270.5	17250.1	16448.2
Henan	Hebei	Ukraine	0.022557	3.54529	0.000392184	0.0243271	16749.8	16727.9	15989.9
Henan	Hebei	Xinjiang	0.0244224	9.86679	0	0.151703	19833.4	18863.8	17964.3
Zhejiang	Henan	Hebei	0.0255778	4.72447	2.30711e-06	0.290978	20926.2	17791	16903.5
Hunan	Hubei	Hebei	0.026308	4.2276	2.36195e-05	0.248749	19970.5	19278	18289.7
Hebei	Hubei	IHC	0.048596	7.96499	1.65232e-15	0.432701	23845.4	18803.4	17060.5
Hebei	Hubei	IHJ	0.0433974	7.50306	6.23444e-14	0.381395	25982.2	18658	17106
Jiangsu	Hubei	Hebei	0.0169579	4.62414	3.76163e-06	0.170333	20066.6	18974.4	18341.6
Liaoning	Hebei	Hubei	0.0121197	4.72002	2.35827e-06	0.165199	19805.7	18744.2	18295.3
Hebei	Hubei	Thailand	0.0274752	3.82931	0.000128501	0.0570472	28177	17415.6	16484.2
Hebei	Hubei	Vietnam	0.0234513	3.55608	0.000376434	0.0831063	25825.3	17810.5	16994.3
Xijaing	Hebei	Hubei	0.0318151	3.70542	0.000211039	0.382247	17764.5	17727.9	16634.6
Hubei	Hebei	Xinjiang	0.0378594	12.0922	0	0.218432	20082.2	19918.1	18465
Hebei	Hubei	Yunnan	0.0231312	3.37946	0.000726295	0.0194448	32258.7	16057.3	15331.3
Hebei	Hunan	IHC	0.0497327	12.9938	0	0.471506	22812.6	18974.9	17177
Hebei	Hunan	IHJ	0.0776837	10.4623	0	0.723386	24489.5	19594.4	16769.5
Liaoning	Hebei	Hunan	0.0204669	6.08454	1.16827e-09	0.0825422	20485.1	18456.9	17716.5
Hunan	Shaanxi	Hebei	0.0240839	3.90148	9.56064e-05	0.221894	20321.9	18893	18004.3
Shandong	Hebei	Hunan	0.01988	6.0533	1.41911e-09	0.0759998	21569.5	18312.9	17598.9
Hunan	Shanxi	Hebei	0.0445667	9.9957	0	0.413481	20239.4	19356.3	17704.6
Shunchuang	Hebei	Hunan	0.0238692	4.77063	1.83649e-06	0.100661	18516.5	17043.6	16249
Ukraine	Hebei	Hunan	0.0233581	4.62705	3.70912e-06	0.0979791	17960.8	16524.3	15770
Xijaing	Hebei	Hunan	0.0317501	4.47023	7.81366e-06	0.129609	18304.4	17352.7	16284.7
Xinjiang	Hebei	Hunan	0.0407939	9.7504	0	0.15002	20401.7	19601.3	18064.8
Hunan	Zhejiang	Hebei	0.0263769	4.53717	5.70135e-06	0.220555	23530.7	17057.9	16181.1
IHC	Hebei	IHJ	0.0539165	7.44448	9.73271e-14	0.338707	22977.1	20890.6	18753.2
Hebei	Jiangsu	IHC	0.0564533	12.6904	0	0.512345	22983.7	18954.5	16928.7
Hebei	Shanxi	IHC	0.0243745	9.77717	0	0.21009	24623.8	17944.8	17090.8
Sichuan	Hebei	IHC	0.0466683	14.2888	0	0.297907	23523.1	19219.9	17505.9
Xijaing	Hebei	IHC	0.0202894	3.30105	0.000963231	0.167889	21960.1	16042.2	15404.2
Xinjiang	Hebei	IHC	0.0166494	5.66854	1.4402e-08	0.127508	24729.6	18048.1	17457
Hebei	Zhejiang	IHC	0.0728647	16.5212	0	0.64422	23324.5	19263.5	16646.9
IHJ	Hebei	India	0.0602934	3.70948	0.000207681	0.0881192	24064.2	20933.1	18552.4
Hebei	Jiangsu	IHJ	0.135692	26.2988	0	1.24783	24005.3	20863.6	15878
Hebei	Shaanxi	IHJ	0.0332767	9.97747	0	0.286129	26013	18343.7	17162.2
Hebei	Shanxi	IHJ	0.0488619	18.3955	0	0.42148	26371.5	18469.1	16748.3
Sichuan	Hebei	IHJ	0.0394554	13.1616	0	0.261177	25450.6	19061.3	17614.2
IHJ	Hebei	Taiwan	0.0712806	4.1254	3.70085e-05	0.0716677	22011.4	21136.8	18324
IHJ	Hebei	Thailand	0.0576587	3.54836	0.000387635	0.123673	24140.6	21212.6	18899.8
Vietnam	Hebei	IHJ	0.087123	6.26002	3.84917e-10	0.461287	22266.4	22256.6	18689.3
Xinjiang	Hebei	IHJ	0.0308322	8.7129	2.92735e-18	0.209935	26935.2	18168	17081.2
Hebei	Zhejiang	IHJ	0.155981	26.301	0	1.41105	24315.3	21292.2	15546.1
Sichuan	Hebei	India	0.0294089	8.30475	1.00072e-16	0.0395327	27211.5	17786.3	16770
India	Taiwan	Hebei	0.0531232	3.80525	0.000141664	0.145618	21064.2	20988.3	18870.9
India	Vietnam	Hebei	0.0787159	5.24483	1.56423e-07	0.207852	22605.5	21612.1	18457.9
Yunnan	India	Hebei	0.124837	5.60971	2.02662e-08	0.257917	23833	23165.2	18023.3
Liaoning	Hebei	Jiangsu	0.0171852	4.37704	1.20301e-05	0.0605992	20118.5	18448.6	17825.2
Shandong	Hebei	Jiangsu	0.0155632	4.60731	4.0791e-06	0.0520684	21264.2	18311.6	17750.4
Jiangsu	Shanxi	Hebei	0.0360679	6.43394	1.24342e-10	0.348416	20806.6	18819.2	17508.9
Shunchuang	Hebei	Jiangsu	0.0166584	3.63526	0.000277699	0.061123	18122.9	16985.8	16429.2
Ukraine	Hebei	Jiangsu	0.0160112	3.48998	0.000483052	0.0584519	17573.9	16467.1	15948.1
Xinjiang	Hebei	Jiangsu	0.0358433	8.15601	3.46294e-16	0.117519	20062.5	19586	18230.5
Jiangsu	Zhejiang	Hebei	0.0165606	4.71422	2.42636e-06	0.133845	26073.1	15522.2	15016.5
Liaoning	Hebei	Shaanxi	0.016476	4.8919	9.98663e-07	0.299473	19876.7	18674.4	18069
Liaoning	Shandong	Hebei	0.0316345	8.91473	5.42101e-19	0.640084	19538.1	18948.8	17786.7
Hebei	Liaoning	Thailand	0.00963172	4.48678	7.23093e-06	0.0200102	28438.4	16374.3	16061.9
Liaoning	Hebei	Xinjiang	0.0129205	4.1433	3.4234e-05	0.0901698	20048.7	18785.3	18306
Liaoning	Hebei	Zhejiang	0.0249999	5.77103	7.87863e-09	0.0704476	19948.8	18758.8	17843.7
Shandong	Hebei	Shaanxi	0.0113247	3.63073	0.000282622	0.206259	20999.1	18532	18117
Shaanxi	Shanxi	Hebei	0.0213363	5.72811	1.01557e-08	0.241648	19855.7	19278.9	18473.4
Ukraine	Hebei	Shaanxi	0.0132315	3.35211	0.000801986	0.264147	17312.1	16618.2	16184.2
Shaanxi	Hebei	Xinjiang	0.0231212	7.54344	4.57718e-14	0.145961	19733.2	19685.4	18795.7
Hebei	Shandong	Shunchuang	0.0174278	3.73955	0.000184351	0.01943	17884.4	17049.4	16465.3
Hebei	Shandong	Ukraine	0.0172204	3.73534	0.000187458	0.0186743	17358.7	16528.8	15969.2
Shandong	Hebei	Zhejiang	0.0218479	6.23736	4.4503e-10	0.0593806	21114.4	18635.1	17838.3
Shunchuang	Hebei	Shanxi	0.025545	4.73356	2.20619e-06	0.642681	17518.8	17507.5	16635.3
Hebei	Shanxi	Taiwan	0.0103011	4.11629	3.85018e-05	0.00927012	26315.9	16552.4	16214.9
Hebei	Shanxi	Thailand	0.0132314	4.8611	1.16735e-06	0.0267628	28841	16843.6	16403.6
Ukraine	Hebei	Shanxi	0.0259111	5.11701	3.10419e-07	0.628908	16990.4	16981.6	16123.8
Hebei	Shanxi	Vietnam	0.00908054	4.69722	2.63725e-06	0.0312918	26493.4	17222.6	16912.6
Shanxi	Hebei	Xinjiang	0.0209246	5.85181	4.86243e-09	0.132873	20251.8	19403	18607.6
Zhejiang	Shanxi	Hebei	0.022597	4.61836	3.8679e-06	0.246477	21356.9	18421.4	17607.3
Hebei	Shunchuang	Thailand	0.0142477	3.55575	0.000376905	0.0307643	25591	15123.9	14698.9
Shunchuang	Hebei	Xinjiang	0.0213567	4.34918	1.36647e-05	0.143549	18184.6	17348.9	16623.3
Shunchuang	Hebei	Zhejiang	0.0229294	4.98563	6.17603e-07	0.0658712	17909	17219.7	16447.7
Sichuan	Hebei	Taiwan	0.0319278	7.40438	1.3176e-13	0.0295094	24874.2	17832.9	16729.4
Sichuan	Hebei	Thailand	0.0342612	8.75941	1.95156e-18	0.0689041	27365.9	18116.9	16916.6
Sichuan	Hebei	Vietnam	0.0380149	11.4388	0	0.121834	25030.1	18662.6	17295.7
Sichuan	Hebei	Yunnan	0.025797	6.91127	4.80342e-12	0.0218968	31243.9	16679.7	15840.7
Xinjiang	Hebei	Taiwan	0.012667	3.58522	0.000336792	0.0115762	26158.9	16876.7	16454.5
Hebei	Ukraine	Thailand	0.0145437	4.03984	5.34868e-05	0.0313257	24890.5	14664.4	14243.9
Thailand	Vietnam	Hebei	0.0755839	5.25765	1.45905e-07	0.194661	24642.5	20859.9	17928.1
Xinjiang	Hebei	Thailand	0.0147267	5.02425	5.05391e-07	0.029377	28733.2	17139.1	16641.6
Yunnan	Thailand	Hebei	0.141475	6.78157	1.18876e-11	0.270478	27562.7	21887.4	16462
Hebei	Zhejiang	Thailand	0.0237005	3.77397	0.00016067	0.0491449	28073.8	17274.8	16475
Hebei	Ukraine	Vietnam	0.0116803	3.47893	0.000503425	0.0436051	22680.3	15016	14669.3
Ukraine	Hebei	Xinjiang	0.0223158	4.41091	1.02937e-05	0.148548	17663.9	16840	16104.8
Ukraine	Hebei	Zhejiang	0.022517	5.0318	4.85889e-07	0.0643182	17367.3	16696.3	15961
Xinjiang	Hebei	Vietnam	0.0167053	4.88095	1.05574e-06	0.0560475	26379.5	17644.5	17064.7
Hebei	Vietnam	Yunnan	0.207142	9.78889	0	0.222154	24320	24319	15972.9
Hebei	Zhejiang	Vietnam	0.0177932	4.04138	5.31387e-05	0.0623959	25743.2	17623.3	17007.1
Xijaing	Hebei	Zhejiang	0.0404067	5.20197	1.97192e-07	0.111787	17840.7	17660.5	16288.7
Zhejiang	Hebei	Xinjiang	0.0555285	8.32578	8.38088e-17	0.289275	20123.3	20107.8	17992.2
Hunan	Henan	Heilongjiang	0.0290898	6.0549	1.40509e-09	0.0830624	21486.9	17792.3	16786.4
Heilongjiang	Henan	IHC	0.0286726	4.90005	9.58107e-07	0.256882	23043.5	17971.7	16969.8
Heilongjiang	Henan	IHJ	0.0389021	7.53011	5.06982e-14	0.402156	24526.3	18347.9	16973.8
Heilongjiang	Liaoning	Henan	0.0225059	3.29153	0.000996452	0.157578	19845.5	18423.3	17612.3
Henan	Shandong	Heilongjiang	0.0286469	6.07222	1.26156e-09	0.0933238	19371.3	18971.7	17915
Heilongjiang	Hubei	IHC	0.0530955	8.10953	5.08166e-16	0.468671	23352.7	19135.5	17206
Heilongjiang	Hubei	IHJ	0.0329771	5.50033	3.79073e-08	0.332134	25283.9	18811.6	17610.5
Heilongjiang	Hunan	IHC	0.0545809	8.29462	1.08962e-16	0.505219	22402.8	19330.4	17329.5
Heilongjiang	Hunan	IHJ	0.0663418	7.32933	2.31298e-13	0.707148	23908.5	19770.7	17310.6
Hunan	Shaanxi	Heilongjiang	0.0376829	5.70381	1.17156e-08	0.110923	20712	19120.2	17731.5
Hunan	Shanxi	Heilongjiang	0.0311044	6.13434	8.55127e-10	0.0914758	20916.3	18883.2	17744
Xinjiang	Heilongjiang	Hunan	0.0210854	3.55452	0.000378673	0.0808258	20029.4	19539.2	18732.3
IHC	Heilongjiang	IHJ	0.0618703	8.3899	4.86807e-17	0.398924	22708.5	21175.8	18708.2
Heilongjiang	Jiangsu	IHC	0.0605952	14.2714	0	0.542963	22573.4	19261.2	17060.3
Heilongjiang	Shanxi	IHC	0.0289629	6.23379	4.55289e-10	0.250403	23785.9	18449.2	17410.6
Sichuan	Heilongjiang	IHC	0.0391358	6.24485	4.24204e-10	0.261059	23141.9	19292.9	17839.7
Heilongjiang	Zhejiang	IHC	0.0763844	14.3608	0	0.67243	22623	19676.1	16883.5
IHJ	Heilongjiang	India	0.066599	4.51262	6.40324e-06	0.0978057	24134.8	20987.4	18366.5
Heilongjiang	Jiangsu	IHJ	0.122993	21.0412	0	1.29336	23421.1	20989.8	16392.1
Liaoning	Heilongjiang	IHJ	0.0126364	3.94164	8.09276e-05	0.112867	26974.4	17166.8	16738.3
Heilongjiang	Shaanxi	IHJ	0.0228582	4.39889	1.08805e-05	0.223236	25716.7	18360.6	17540
Shandong	Heilongjiang	IHJ	0.014521	4.55835	5.15565e-06	0.121795	26691.6	17739.6	17231.8
Heilongjiang	Shanxi	IHJ	0.0371472	7.26423	3.75173e-13	0.367788	25351.5	18786.9	17441.1
Sichuan	Heilongjiang	IHJ	0.0465289	10.6473	0	0.322151	24885.6	19501.7	17767.6
IHJ	Heilongjiang	Taiwan	0.0762689	4.80491	1.54824e-06	0.0772678	22135.7	21157.1	18158.5
IHJ	Heilongjiang	Thailand	0.0729248	4.84096	1.29215e-06	0.158732	24098.6	21516	18591.2
IHJ	Heilongjiang	Vietnam	0.0951065	7.06599	1.5948e-12	0.292467	22362	22355.8	18472.8
Xijaing	Heilongjiang	IHJ	0.0271828	4.96774	6.77361e-07	0.228953	23220.8	16611.7	15732.5
Xinjiang	Heilongjiang	IHJ	0.0378292	8.20368	2.33103e-16	0.272818	26022.4	18751.5	17384.5
Heilongjiang	Zhejiang	IHJ	0.141831	19.9348	0	1.47071	23447.2	21519.7	16173.6
Sichuan	Heilongjiang	India	0.0347462	8.79706	1.40946e-18	0.0481227	26591.9	18137.3	16919.2
India	Vietnam	Heilongjiang	0.0788628	5.21449	1.84324e-07	0.142133	22313.3	21691	18519.9
Yunnan	India	Heilongjiang	0.117228	5.43707	5.41638e-08	0.183126	23475.7	23116.9	18265.7
Jiangsu	Shaanxi	Heilongjiang	0.0275261	5.67345	1.3995e-08	0.0816311	21029.6	18677.5	17676.8
Shandong	Liaoning	Heilongjiang	0.0340668	8.04213	8.82866e-16	0.124125	20082.1	18964.3	17714.8
Heilongjiang	Liaoning	Shanxi	0.0291754	7.10969	1.16308e-12	0.608588	20093.6	19006.2	17928.6
Liaoning	Shunchuang	Heilongjiang	0.0274415	5.0518	4.37664e-07	0.0956464	24199	13786.2	13049.8
Heilongjiang	Liaoning	Sichuan	0.0126563	3.5926	0.000327393	0.109074	22231.3	18045.5	17594.5
Liaoning	Ukraine	Heilongjiang	0.0286669	5.75135	8.8532e-09	0.0986425	23392.1	13394	12647.5
Liaoning	Heilongjiang	Yunnan	0.012312	3.494	0.000475848	0.0102633	32698.4	15194.1	14824.5
Heilongjiang	Shaanxi	Sichuan	0.0236154	4.23116	2.32485e-05	0.202945	21115.5	19230.5	18343.2
Shaanxi	Heilongjiang	Thailand	0.0150982	3.50529	0.000456103	0.0318256	27948.9	17259.3	16745.9
Shaanxi	Heilongjiang	Yunnan	0.0160457	4.8272	1.38465e-06	0.0135723	32019.4	15979.4	15474.7
Zhejiang	Shaanxi	Heilongjiang	0.0237942	4.49341	7.0092e-06	0.0701362	21336.2	18580.7	17717
Shanxi	Shandong	Heilongjiang	0.0266273	7.59099	3.17478e-14	0.0860513	19917.7	19419.9	18412.5
Heilongjiang	Shunchuang	Shandong	0.0243987	4.02865	5.60973e-05	0.246105	18342.1	17225.2	16404.7
Heilongjiang	Shandong	Sichuan	0.0169821	3.76788	0.000164637	0.143573	21684.5	18774.9	18147.9
Heilongjiang	Ukraine	Shandong	0.024492	3.81797	0.000134554	0.244706	17786.7	16716.2	15916.9
Heilongjiang	Shandong	Xijaing	0.0295467	4.89364	9.89856e-07	0.0334445	17844.9	17710.3	16693.7
Heilongjiang	Shandong	Xinjiang	0.0202903	4.59748	4.27623e-06	0.126009	20285.7	19400.7	18629
Shandong	Heilongjiang	Yunnan	0.0128191	4.42388	9.69452e-06	0.0107041	32452.2	15676.2	15279.4
Zhejiang	Shanxi	Heilongjiang	0.0170146	3.47255	0.000515529	0.0491959	22120.4	18033.9	17430.5
Sichuan	Heilongjiang	Taiwan	0.0352761	6.277	3.4517e-10	0.0334403	24364.7	18154.3	16917.1
Sichuan	Heilongjiang	Thailand	0.0496072	10.0047	0	0.102811	26635	18721.4	16951.8
Sichuan	Heilongjiang	Vietnam	0.0444821	8.74678	2.1684e-18	0.147709	24451.5	19072.8	17448.3
Heilongjiang	Xijaing	Sichuan	0.0172878	3.55919	0.000372005	0.156956	18733.6	17439.9	16847.2
Heilongjiang	Xinjiang	Sichuan	0.0173628	4.38627	1.1531e-05	0.154143	20755.9	19544.9	18877.8
Sichuan	Heilongjiang	Yunnan	0.0395584	10.9651	0	0.0344478	30529	17188.1	15880
Thailand	Vietnam	Heilongjiang	0.0660742	4.68092	2.85594e-06	0.117469	24194.7	20795.2	18217.5
Xijaing	Heilongjiang	Thailand	0.0203077	4.31443	1.60013e-05	0.0458126	24640.2	15868.4	15236.7
Xinjiang	Heilongjiang	Thailand	0.0302896	7.1935	6.31496e-13	0.0638197	27649	17877.4	16826.3
Yunnan	Thailand	Heilongjiang	0.142268	7.04144	1.90257e-12	0.205532	27025.9	22066.1	16569.5
Xinjiang	Heilongjiang	Vietnam	0.0231233	4.83381	1.33947e-06	0.0808604	25450.2	18194.1	17371.7
Heilongjiang	Vietnam	Yunnan	0.192563	9.03223	2.1684e-19	0.211233	24258.6	23929.9	16202
Xijaing	Heilongjiang	Yunnan	0.026868	5.79529	6.82027e-09	0.0231796	28553.6	14749.1	13977.3
Xinjiang	Heilongjiang	Yunnan	0.0240539	5.57967	2.4098e-08	0.0206315	31583.5	16436.8	15664.7
Zhejiang	Heilongjiang	Xinjiang	0.0265557	3.3952	0.000685785	0.144271	19811.5	19778.7	18755.4
Henan	Hubei	IHC	0.0239579	4.32619	1.51709e-05	0.283569	22949.9	17773.8	16942.1
Henan	Jiangsu	Hubei	0.0209218	4.45935	8.22091e-06	0.382564	19684.8	18233.9	17486.5
Shaanxi	Henan	Hubei	0.0210832	5.46135	4.72519e-08	0.27067	19651.8	18508.4	17744.1
Hubei	Henan	Xijaing	0.0273165	4.06632	4.77622e-05	0.0302731	17667.9	17274.7	16356
Henan	Zhejiang	Hubei	0.0366718	7.70975	1.26065e-14	0.637888	20438.5	18147.4	16863.5
Henan	Hunan	IHC	0.0302357	11.5871	0	0.34564	24580.9	16797	15811.1
Henan	Hunan	IHJ	0.0322822	5.47709	4.32383e-08	0.54127	25805.2	17021.2	15956.6
Hunan	Henan	Liaoning	0.0548964	6.54025	6.14148e-11	0.150495	20881.9	18116.3	16230.8
Hunan	Henan	Shandong	0.0702374	15.1247	0	0.416775	20962.4	18603.6	16161.7
Hunan	Henan	Shunchuang	0.0451136	7.50686	6.05634e-14	0.0446865	19452.3	16482.7	15059.7
Hunan	Henan	Ukraine	0.0463116	7.34326	2.08455e-13	0.0447605	18872.8	16026.6	14607.9
Hunan	Henan	Xijaing	0.0571417	5.94901	2.69768e-09	0.058186	19551.9	16676.7	14873.9
Hunan	Henan	Xinjiang	0.040014	8.0124	1.12497e-15	0.190383	22089	17861.5	16487.1
Hunan	Zhejiang	Henan	0.0227046	4.33057	1.48723e-05	0.412393	19751.4	17357.2	16586.5
IHC	Henan	IHJ	0.101842	13.8871	0	0.647736	22206	21112.1	17209.4
Henan	Jiangsu	IHC	0.0347588	9.4236	0	0.395415	24077	17040.5	15895.6
Liaoning	Henan	IHC	0.025814	6.74231	1.55889e-11	0.237727	23148.5	17376.8	16502.3
Shaanxi	Henan	IHC	0.0141178	4.98346	6.24567e-07	0.138028	24158.5	16948.5	16476.6
Shandong	Henan	IHC	0.027341	6.718	1.84235e-11	0.238037	23943.5	17361.5	16437.4
Shunchuang	Henan	IHC	0.0259057	5.99992	1.97416e-09	0.250195	20964.1	16115.9	15302
Sichuan	Henan	IHC	0.0687202	16.1028	0	0.455931	22370.2	19211.6	16740.9
Ukraine	Henan	IHC	0.0243896	5.99582	2.02463e-09	0.239738	20385.7	15588.9	14846.6
Xijaing	Henan	IHC	0.041507	5.9417	2.82086e-09	0.349278	21265.6	16302.9	15003.5
Xinjiang	Henan	IHC	0.0389501	9.51494	0	0.317993	22971.2	18338.1	16963.1
Henan	Zhejiang	IHC	0.052509	13.4089	0	0.574686	24928.4	16982.9	15288.4
IHJ	Henan	India	0.0708317	4.92901	8.26458e-07	0.100971	24411.4	19922	17286.5
Henan	Jiangsu	IHJ	0.0927908	17.0566	0	1.57305	24635	18537	15389
Liaoning	Henan	IHJ	0.050446	12.9793	0	0.468315	24791.5	17893.1	16174.5
Shaanxi	Henan	IHJ	0.0177796	4.83236	1.34925e-06	0.224326	25513	17214.2	16612.8
Shandong	Henan	IHJ	0.057992	15.5246	0	0.486271	25661.8	17986	16014.3
Shunchuang	Henan	IHJ	0.0389409	7.94602	1.92598e-15	0.42085	22482.6	16492.6	15256.3
Sichuan	Henan	IHJ	0.0865548	18.5187	0	0.601613	23928.4	19681.2	16545.6
IHJ	Henan	Taiwan	0.0849067	5.33453	9.57934e-08	0.0827189	22353.3	20228.4	17062.2
IHJ	Henan	Thailand	0.0692676	4.89855	9.65476e-07	0.144893	24487.3	20215.3	17596.2
Ukraine	Henan	IHJ	0.0378375	7.95797	1.74893e-15	0.409323	21887	15969.6	14805.1
IHJ	Henan	Vietnam	0.0983684	7.06766	1.57571e-12	0.29143	22659.4	21163.4	17372.7
Xijaing	Henan	IHJ	0.0653701	7.28066	3.32198e-13	0.540778	22855.1	16762.3	14705.3
Xinjiang	Henan	IHJ	0.0788174	14.9833	0	0.572289	24793.4	19064.8	16279.1
Henan	Zhejiang	IHJ	0.115693	22.6997	0	1.88209	25443.5	18567	14716.4
Sichuan	Henan	India	0.0351786	8.96945	3.25261e-19	0.0479232	26174.7	17453.9	16267.6
India	Vietnam	Henan	0.0779636	4.81689	1.45811e-06	0.186559	21646.4	21034.5	17991.9
Yunnan	India	Henan	0.125726	5.59085	2.25965e-08	0.243884	22899.1	22641.9	17584.4
Jiangsu	Henan	Liaoning	0.0405886	6.12618	9.00151e-10	0.115753	20243.6	18077.8	16667.6
Jiangsu	Henan	Shandong	0.0554766	11.7984	0	0.363324	20300	18596	16641.1
Jiangsu	Henan	Shunchuang	0.0268034	3.48301	0.000495819	0.0273784	18805.4	16387.6	15532
Jiangsu	Henan	Ukraine	0.0275188	3.40205	0.000668828	0.0273442	18235.1	15919.5	15066.8
Jiangsu	Henan	Xijaing	0.0366918	5.21923	1.79665e-07	0.0384219	18898.3	16581.9	15408.1
Jiangsu	Henan	Xinjiang	0.0244317	5.03174	4.86053e-07	0.126525	21414.7	17821.7	16971.6
Jiangsu	Zhejiang	Henan	0.0445702	8.02466	1.01807e-15	0.542459	22524.3	16201.1	14818.6
Shaanxi	Henan	Liaoning	0.0255438	5.24969	1.52352e-07	0.0779545	19443.6	18346.1	17432.1
Zhejiang	Henan	Liaoning	0.0364841	4.85939	1.17749e-06	0.103314	21097.7	17604	16364.7
Shaanxi	Henan	Shandong	0.0361325	9.80955	0	0.275085	19462.9	18845.3	17531
Henan	Shaanxi	Sichuan	0.0135337	5.02511	5.03138e-07	0.124213	21434.5	17877.5	17400
Henan	Zhejiang	Shaanxi	0.0295188	7.21757	5.29243e-13	0	19566.6	18151.6	17110.7
Shunchuang	Shandong	Henan	0.0283774	5.69445	1.23771e-08	0.239698	17526.3	17086.9	16143.9
Ukraine	Shandong	Henan	0.0271946	5.55095	2.84118e-08	0.245076	16983.2	16569	15691.7
Henan	Shandong	Xinjiang	0.0183262	5.56238	2.66113e-08	0.113729	19879	18614.9	17944.9
Zhejiang	Henan	Shandong	0.0500566	10.2233	0	0.333374	21186.7	18106.9	16380.6
Henan	Zhejiang	Shanxi	0.044625	12.7067	0	0	19088.6	18684.8	17088.4
Sichuan	Henan	Taiwan	0.0412245	9.51644	0	0.0383221	23890.3	17598.5	16205
Sichuan	Henan	Thailand	0.0416269	12.1273	0	0.0844171	26301.2	17806.8	16383.6
Sichuan	Henan	Vietnam	0.0434516	8.7394	2.38524e-18	0.142395	24039.4	18295	16771.3
Sichuan	Henan	Yunnan	0.0327317	7.83492	4.69145e-15	0.0277902	30174.1	16378.6	15340.3
Xinjiang	Henan	Taiwan	0.0218404	3.68424	0.000229389	0.0203205	24606.8	16897.7	16175.4
Thailand	Vietnam	Henan	0.0737424	5.26514	1.40083e-07	0.172797	23633.8	20279.8	17494.2
Xinjiang	Henan	Thailand	0.0220451	5.95505	2.59998e-09	0.0456007	27057.7	17100.3	16362.7
Yunnan	Thailand	Henan	0.143886	6.9056	4.99922e-12	0.255686	26505	21432.2	16040.4
Xinjiang	Henan	Vietnam	0.0217772	3.843	0.000121538	0.0755207	24760.3	17552.7	16804.5
Henan	Vietnam	Yunnan	0.200165	10.086	0	0.214781	23722.3	23361.9	15569.3
Xijaing	Henan	Yunnan	0.0171068	3.8163	0.000135467	0.0142505	28724	14032.9	13560.9
Zhejiang	Henan	Xijaing	0.043449	5.50971	3.59423e-08	0.0437056	19783.7	16246.4	14893.4
Xinjiang	Henan	Yunnan	0.0167564	3.30223	0.000959182	0.0141175	30977	15746.2	15227.2
Zhejiang	Henan	Xinjiang	0.0328176	6.75937	1.38596e-11	0.158474	22491.2	17511.6	16398.8
Hubei	Hunan	IHJ	0.0367026	3.36798	0.000757211	0.553504	25076	18530.8	17218.7
Hunan	Hubei	Liaoning	0.0351436	4.08198	4.46536e-05	0.100849	20063.4	18971.3	17683.2
Shaanxi	Hunan	Hubei	0.0316557	4.82584	1.39413e-06	0.398352	19859.8	19224.8	18045
Hunan	Hubei	Shandong	0.0448647	7.12473	1.04285e-12	0.279735	20186.5	19491.6	17817.8
Hunan	Hubei	Shunchuang	0.0341304	3.89157	9.95982e-05	0.0355971	18443.2	17316.6	16173.6
Hunan	Hubei	Ukraine	0.0347864	3.9136	9.09289e-05	0.0357166	17880.4	16816.9	15686.2
Hunan	Zhejiang	Hubei	0.0279159	4.45236	8.49299e-06	0.525703	22227.1	17530.5	16578.3
IHC	Hubei	IHJ	0.0949896	13.7312	0	0.590516	23626.4	21319.5	17620.6
Liaoning	Hubei	IHC	0.0498008	7.36323	1.79509e-13	0.46067	22964	18597.6	16833.1
Shaanxi	Hubei	IHC	0.0385112	6.22409	4.84351e-10	0.377419	23288.8	18745.3	17355.1
Shandong	Hubei	IHC	0.0522122	7.35154	1.95939e-13	0.448319	23851.4	18818.4	16950.8
Shanxi	Hubei	IHC	0.0249056	4.58561	4.52671e-06	0.279262	23656	18314	17424
Shunchuang	Hubei	IHC	0.0482349	6.83057	8.45788e-12	0.468506	20816.9	16979.9	15417.2
Sichuan	Hubei	IHC	0.0919602	13.6701	0	0.601127	22801.3	20424	16984
IHC	Hubei	Taiwan	0.0399063	5.92252	3.17043e-09	0.0399069	22888.5	19176.1	17704.4
Ukraine	Hubei	IHC	0.0468414	7.01547	2.29181e-12	0.464974	20224.1	16419.3	14950
IHC	Hubei	Vietnam	0.0416397	3.66047	0.000251753	0.150159	22993.4	20003.2	18403.9
Xijaing	Hubei	IHC	0.0629969	9.58853	0	0.542834	20705.2	17365.1	15306.8
Xinjiang	Hubei	IHC	0.0622394	9.12192	1.0842e-19	0.503932	23085.4	19661.6	17357.6
Hubei	Zhejiang	IHC	0.0250993	4.65038	3.31326e-06	0.382845	23781.3	17977.9	17097.6
IHJ	Hubei	India	0.0777151	6.844	7.70127e-12	0.11108	24852.4	20879.7	17868.4
Hubei	Jiangsu	IHJ	0.0955932	12.6894	0	1.43514	24589.1	19709.1	16269.7
Liaoning	Hubei	IHJ	0.0440296	7.2297	4.84072e-13	0.407537	25061.6	18455.7	16899
Shandong	Hubei	IHJ	0.050401	7.28244	3.27844e-13	0.416631	26035.4	18716.8	16920.6
Shunchuang	Hubei	IHJ	0.0329921	3.83423	0.000125961	0.357467	22673.7	16779.6	15707.8
Sichuan	Hubei	IHJ	0.0800626	13.8449	0	0.544254	24809.2	20157.8	17169.3
IHJ	Hubei	Taiwan	0.0966771	7.98008	1.46248e-15	0.0956324	22684.7	21282.4	17530.1
IHJ	Hubei	Thailand	0.0838166	7.80472	5.96344e-15	0.176614	24818.8	21369.1	18063.9
Ukraine	Hubei	IHJ	0.0324044	4.03467	5.46795e-05	0.353803	22042.9	16247.5	15227.6
IHJ	Hubei	Vietnam	0.110692	10.3538	0	0.332054	23005.7	22322.8	17873.4
Xijaing	Hubei	IHJ	0.0578011	10.8051	0	0.489707	22649.4	17259.1	15372.9
Xinjiang	Hubei	IHJ	0.0713607	11.931	0	0.511138	25385.8	19686.2	17063.7
Hubei	Zhejiang	IHJ	0.116512	12.7126	0	1.69091	24893.3	20092.1	15898.8
Sichuan	Hubei	India	0.0456483	5.77841	7.54089e-09	0.0622602	26870.8	18250.5	16657.1
India	Vietnam	Hubei	0.0828674	5.63552	1.74528e-08	0.239837	22035.7	21858.9	18513.4
Yunnan	India	Hubei	0.120275	5.3508	8.75678e-08	0.270558	23288.5	23217.3	18231.9
Jiangsu	Hubei	Liaoning	0.0218357	4.9237	8.49228e-07	0.0629224	20043.6	18585	17790.8
Shaanxi	Jiangsu	Hubei	0.0431678	10.0415	0	0.510331	20181.1	19175.9	17588.8
Jiangsu	Hubei	Shandong	0.0319967	7.37836	1.60254e-13	0.211482	20243.5	19134.4	17947.9
Shanxi	Jiangsu	Hubei	0.0216442	4.43109	9.37558e-06	0.351439	20265	18701.3	17908.9
Jiangsu	Hubei	Vietnam	0.0126222	3.68947	0.000224723	0.0459387	26114.6	17116.1	16689.4
Jiangsu	Hubei	Yunnan	0.0127922	3.77164	0.000162175	0.0106786	32603.7	15477.2	15086.2
Jiangsu	Zhejiang	Hubei	0.0181598	3.76791	0.000164621	0.39223	24643.7	15905.8	15338.4
Liaoning	Shandong	Hubei	0.013199	5.21973	1.79181e-07	0.173596	20888.8	18099	17627.5
Liaoning	Shanxi	Hubei	0.0184469	5.48098	4.22968e-08	0.255824	19373.6	19048.3	18358.3
Hubei	Liaoning	Xinjiang	0.022956	5.21772	1.81143e-07	0.141013	19548.5	19321.2	18454
Shaanxi	Shanxi	Hubei	0.0216183	8.15594	3.46511e-16	0.253498	20116.8	19148.5	18338.1
Hubei	Shaanxi	Sichuan	0.0117812	4.14248	3.43573e-05	0.109564	20797.5	19076.3	18632
Shaanxi	Hubei	Taiwan	0.0253055	3.32367	0.000888428	0.0235794	25267.4	17236.6	16385.7
Shaanxi	Hubei	Thailand	0.0249376	3.74177	0.000182727	0.0523544	27734	17472.8	16622.6
Shaanxi	Hubei	Vietnam	0.0246516	3.87178	0.000108044	0.0875661	25432	17917.8	17055.7
Hubei	Shaanxi	Xinjiang	0.0153117	4.73754	2.16331e-06	0.087641	19994.2	19470.5	18883.3
Shaanxi	Hubei	Yunnan	0.0238499	3.86136	0.000112758	0.0200698	31872.9	16156.8	15404.1
Shaanxi	Zhejiang	Hubei	0.0589108	11.4984	0	0.664389	20338.9	19504	17333.8
Xijaing	Shandong	Hubei	0.0324221	3.421	0.000623917	0.373633	17788.8	17632.8	16525.4
Hubei	Shandong	Xinjiang	0.0315785	8.3649	6.01732e-17	0.180685	20108.6	19690	18484.5
Zhejiang	Hubei	Shandong	0.0249868	3.94217	8.07464e-05	0.170674	20623.4	18942.3	18018.7
Hubei	Shanxi	Xijaing	0.0357414	4.61253	3.97803e-06	0.0397411	17767.9	17733	16509.2
Hubei	Shanxi	Xinjiang	0.0174684	3.54418	0.000393839	0.0988863	20514.7	19267.9	18606.3
Shanxi	Hubei	Yunnan	0.0152986	3.31578	0.000913884	0.0128592	32327.6	15841.6	15364.2
Shanxi	Zhejiang	Hubei	0.0377551	8.00417	1.20271e-15	0.570051	20783.2	18839.4	17468.6
Sichuan	Hubei	Taiwan	0.0564785	5.56087	2.68427e-08	0.0529559	24454	18495.3	16517.8
Sichuan	Hubei	Thailand	0.0601364	7.64663	2.06308e-14	0.122928	26891.3	18795.3	16662.9
Sichuan	Hubei	Vietnam	0.0598645	8.6377	5.74627e-18	0.194861	24624	19267.8	17091.1
Sichuan	Hubei	Yunnan	0.0476952	6.11831	9.45702e-10	0.041055	30839.7	17240.9	15671.1
Xinjiang	Hubei	Taiwan	0.0372632	3.93735	8.23853e-05	0.035225	24864.1	17912.6	16625.6
Thailand	Vietnam	Hubei	0.071252	5.20264	1.96482e-07	0.206388	23915.9	20972.1	18182.3
Xinjiang	Hubei	Thailand	0.0403112	5.09885	3.41724e-07	0.0844269	27330.1	18196.2	16786
Yunnan	Thailand	Hubei	0.144745	6.97006	3.16807e-12	0.299317	26865.8	22148.6	16547.6
Xijaing	Hubei	Vietnam	0.0238908	4.24577	2.17847e-05	0.0913786	22215.4	16312.9	15551.6
Xinjiang	Hubei	Vietnam	0.0381584	5.49299	3.95195e-08	0.132682	25038.7	18645.5	17274.8
Hubei	Vietnam	Yunnan	0.189871	10.0272	0	0.206213	24496.6	23693.6	16131.9
Xijaing	Hubei	Yunnan	0.0293081	4.89154	1.00052e-06	0.0253329	28329.6	14816.3	13972.5
Xinjiang	Hubei	Yunnan	0.0315361	4.53568	5.74178e-06	0.0271337	31339.2	16713.5	15691.5
IHC	Hunan	IHJ	0.128469	11.2897	0	0.817034	22976.1	21916.6	16926.5
Liaoning	Hunan	IHC	0.0519746	10.9421	0	0.504759	21879.1	18985.5	17109.5
Shaanxi	Hunan	IHC	0.0423089	12.7965	0	0.420774	24183.8	18023.9	16560.7
Shandong	Hunan	IHC	0.052758	10.7996	0	0.486571	22364.6	19230.3	17302.9
Shanxi	Hunan	IHC	0.0286013	8.43134	3.41524e-17	0.328373	24154.9	17791.2	16801.8
Shunchuang	Hunan	IHC	0.0516758	10.8905	0	0.520042	19896.9	17385.5	15677
Sichuan	Hunan	IHC	0.0929817	22.6847	0	0.634645	21999.4	20519	17027.9
Ukraine	Hunan	IHC	0.0500375	11.2182	0	0.515881	19325.2	16829.5	15225.5
Xijaing	Hunan	IHC	0.0658961	9.58232	0	0.589151	19934	17671.1	15486.1
Xinjiang	Hunan	IHC	0.0637082	13.4255	0	0.542249	22143.6	19860.4	17481.4
Hunan	Zhejiang	IHC	0.0236775	5.2961	1.18301e-07	0.371413	26619.8	16194.2	15445.1
IHJ	Hunan	India	0.0707733	4.13219	3.59325e-05	0.0995535	25662.2	20033.4	17385.2
Hunan	Jiangsu	IHJ	0.0627208	7.82806	4.95448e-15	2.08794	25813.3	17902.6	15789.4
Liaoning	Hunan	IHJ	0.0777235	10.4117	0	0.754195	23531.7	19572.5	16749.4
Shaanxi	Hunan	IHJ	0.0477424	7.19214	6.37833e-13	0.605767	25532.6	18316.1	16646.9
Shandong	Hunan	IHJ	0.0832729	10.9457	0	0.73703	24096.3	19902.6	16842.7
Shanxi	Hunan	IHJ	0.0325112	5.4421	5.26561e-08	0.515491	25497.8	18067.3	16929.5
Shunchuang	Hunan	IHJ	0.0678364	10.5476	0	0.771635	21365.2	17860.5	15591.3
Sichuan	Hunan	IHJ	0.112117	14.513	0	0.798014	23566.7	21032.2	16791.5
IHJ	Hunan	Taiwan	0.0880986	4.61147	3.9983e-06	0.085128	23512.6	20390.3	17088.4
IHJ	Hunan	Thailand	0.0738895	4.15451	3.25991e-05	0.154637	25663.4	20438.4	17625.9
Ukraine	Hunan	IHJ	0.0671907	9.84081	0	0.767931	20767.8	17319.2	15138.3
IHJ	Hunan	Vietnam	0.0977415	5.48384	4.1618e-08	0.287613	23879.6	21266.3	17479.2
Xijaing	Hunan	IHJ	0.0918311	7.31268	2.61876e-13	0.810233	21500.6	18254.2	15183.6
Xinjiang	Hunan	IHJ	0.103812	12.0056	0	0.781974	23996.7	20651.3	16766.8
Hunan	Zhejiang	IHJ	0.0873346	14.3491	0	2.67739	27106.2	17713.2	14867.7
Sichuan	Hunan	India	0.0345094	6.28238	3.33429e-10	0.0479545	26281.1	18079.9	16873.6
India	Vietnam	Hunan	0.0776498	5.22711	1.72184e-07	0.162888	22109.7	21476.6	18381.6
Yunnan	India	Hunan	0.117798	5.31184	1.08526e-07	0.208633	23263.5	22949.9	18112.8
Hunan	Jiangsu	Shanxi	0.0299554	4.76116	1.92486e-06	0	19998.8	18398.1	17327.9
Hunan	Jiangsu	Sichuan	0.0332174	4.3302	1.48971e-05	0.245965	23828.6	17416.8	16297
Jiangsu	Zhejiang	Hunan	0.0654648	8.40712	4.2067e-17	0.629329	21267.8	17339.6	15208.8
Hunan	Shaanxi	Liaoning	0.0281545	3.8803	0.000104327	0.0775122	20455.1	18479.3	17467.3
Hunan	Shanxi	Liaoning	0.0627954	11.6204	0	0.174788	20188.1	19293.3	17013.4
Xinjiang	Liaoning	Hunan	0.0190175	4.49954	6.81019e-06	0.0738329	19970.2	18925.2	18218.8
Hunan	Zhejiang	Liaoning	0.0221161	3.50516	0.000456338	0.0554072	23713.1	16538	15822.3
Hunan	Shaanxi	Shandong	0.0326397	5.78347	7.31747e-09	0.197234	20697.8	18869.3	17676.4
Hunan	Shaanxi	Shunchuang	0.0344185	4.48057	7.44447e-06	0.0350997	18775.1	17004.7	15873.1
Hunan	Shaanxi	Sichuan	0.0324888	4.48822	7.18208e-06	0.252713	22049.5	18547.1	17379.8
Hunan	Shaanxi	Ukraine	0.0341669	4.34507	1.39234e-05	0.0343478	18221.1	16503.6	15413.1
Hunan	Shaanxi	Xijaing	0.0529121	9.99	0	0.0559322	18784.4	17365.7	15620.3
Hunan	Shaanxi	Xinjiang	0.0413607	7.05719	1.69903e-12	0.202935	21351.5	19010.8	17500.6
Hunan	Zhejiang	Shaanxi	0.034445	5.14507	2.67421e-07	14.6856	21530.9	17678	16500.7
Hunan	Shanxi	Shandong	0.0703446	18.1761	0	0.43122	20396.1	19757.9	17160.9
Xinjiang	Shandong	Hunan	0.0226051	6.04677	1.47775e-09	0.0832374	20407.3	19160.4	18313.3
Hunan	Zhejiang	Shandong	0.0244724	4.81375	1.48124e-06	0.133615	24084.7	16830.1	16026.1
Hunan	Shanxi	Shunchuang	0.0423944	8.14127	3.9118e-16	0.043259	18789	17161.3	15765.4
Hunan	Shanxi	Sichuan	0.0221392	4.26694	1.98174e-05	0.171245	22339.8	18253.7	17463
Hunan	Shanxi	Ukraine	0.0418755	7.59173	3.15654e-14	0.0419223	18231.5	16636.9	15299.6
Hunan	Shanxi	Xijaing	0.0636999	10.8723	0	0.0670742	18752.1	17599.6	15491.7
Hunan	Shanxi	Xinjiang	0.0437007	10.059	0	0.214081	21494.4	19022.3	17429.3
Hunan	Zhejiang	Shanxi	0.0589507	11.951	0	0	21082.9	18300.6	16263
Hunan	Zhejiang	Shunchuang	0.0281557	3.63968	0.000272976	0.0259437	21816	15209.1	14376.1
Sichuan	Hunan	Taiwan	0.0435607	6.65582	2.81726e-11	0.0414285	23920.5	18275.6	16749.8
Sichuan	Hunan	Thailand	0.0461053	8.09977	5.50666e-16	0.0948722	26308.3	18549.7	16914.6
Sichuan	Hunan	Vietnam	0.0419224	5.00408	5.61292e-07	0.139257	24075.3	18927.8	17404.6
Sichuan	Xinjiang	Hunan	0.0208518	4.18659	2.83175e-05	0.0734426	19890	19769.6	18961.9
Sichuan	Hunan	Yunnan	0.0396247	7.22014	5.19348e-13	0.0346419	30180.4	17127.1	15821.5
Thailand	Vietnam	Hunan	0.0688962	5.13189	2.86853e-07	0.14268	24042.9	20644.5	17983.2
Xinjiang	Hunan	Thailand	0.0264938	4.83374	1.33989e-06	0.0569277	26597.8	18046.3	17114.8
Yunnan	Thailand	Hunan	0.139626	6.67051	2.5492e-11	0.228357	26844.6	21826.6	16478.3
Hunan	Zhejiang	Ukraine	0.0285518	3.53213	0.000412226	0.0257322	21191	14763.2	13943.5
Hunan	Vietnam	Yunnan	0.19202	8.96529	3.25261e-19	0.210103	24071.7	23722.4	16079.6
Xinjiang	Hunan	Yunnan	0.023961	3.32495	0.000884353	0.0209634	30527.3	16706.3	15924.4
IHJ	IHC	India	0.0587811	4.49704	6.89054e-06	0.0887089	22814.5	21837.4	19412.7
IHJ	Jiangsu	IHC	0.162626	14.9335	0	0.763263	23241.5	22370.4	16112.1
IHC	Liaoning	IHJ	0.0527793	8.25365	1.53631e-16	0.344353	22459.2	20423.4	18375.6
IHC	Shaanxi	IHJ	0.0835142	9.93713	0	0.523204	22789.4	21511.2	18195.1
IHC	Shandong	IHJ	0.0473906	5.82952	5.55869e-09	0.295726	22962.6	20744.7	18867.5
IHC	Shanxi	IHJ	0.0979783	12.8536	0	0.615052	22945.6	21700.4	17827.5
IHC	Shunchuang	IHJ	0.0635005	7.97464	1.52818e-15	0.425027	20424.6	18851.8	16600.5
IHJ	IHC	Thailand	0.0393937	4.28815	1.80169e-05	0.0866708	23147.2	21647	20006.2
IHC	Ukraine	IHJ	0.0659288	8.69916	3.36103e-18	0.437188	19864.2	18318.2	16052.2
Vietnam	IHC	IHJ	0.0348722	3.41426	0.000639546	0.183377	22770	21269.1	19835.6
IHC	Xijaing	IHJ	0.0405406	5.12009	3.05388e-07	0.270026	20377.9	18500	17058.4
IHC	Xinjiang	IHJ	0.0259387	3.6966	0.00021851	0.164047	23086.7	20488.8	19452.8
IHJ	Zhejiang	IHC	0.178742	13.8406	0	0.824677	23687.6	22671.6	15795.8
India	Vietnam	IHC	0.0620352	3.47555	0.000509812	0.266287	22886.4	21146.1	18675.8
Yunnan	India	IHC	0.134744	6.29792	3.01672e-10	0.377702	23942.6	23231.1	17714
Liaoning	Jiangsu	IHC	0.0572894	14.0381	0	0.541554	22084.5	18843.3	16801.2
Shaanxi	Jiangsu	IHC	0.0491029	12.601	0	0.464493	24660.9	17852.4	16181.2
Shandong	Jiangsu	IHC	0.0597131	11.4722	0	0.528386	22608.2	19152.3	16993.9
Shanxi	Jiangsu	IHC	0.0350225	10.4179	0	0.38312	24829	17487.1	16303.7
Shunchuang	Jiangsu	IHC	0.0575993	11.3074	0	0.567353	20169.4	17233.1	15356
Sichuan	Jiangsu	IHC	0.100934	19.934	0	0.659782	22681.6	20250.5	16537.3
IHC	Jiangsu	Taiwan	0.0334996	3.77434	0.000160433	0.0330399	22970.3	18676.4	17465.7
Ukraine	Jiangsu	IHC	0.0563634	11.5339	0	0.566604	19582.7	16679.3	14899.4
Xijaing	Jiangsu	IHC	0.0722688	11.6971	0	0.627875	20267.9	17502	15142.8
Xinjiang	Jiangsu	IHC	0.0703909	15.3858	0	0.576424	22425.6	19761.3	17162.2
Jiangsu	Zhejiang	IHC	0.0202991	6.22828	4.71582e-10	0.306547	29285	14770.6	14182.9
Liaoning	Shanxi	IHC	0.0263871	7.56266	3.94895e-14	0.235733	23951.8	17683.6	16774.4
Sichuan	Liaoning	IHC	0.0418248	9.73483	0	0.281139	22831.4	18783.5	17275.3
Liaoning	Zhejiang	IHC	0.0732178	14.6472	0	0.682432	22137.4	19211.4	16590.1
Shaanxi	Shanxi	IHC	0.0144369	5.51199	3.54801e-08	0.133817	24840.8	17555.8	17056.1
Sichuan	Shaanxi	IHC	0.0566723	14.0784	0	0.357098	23570.2	19310.4	17239
Xijaing	Shaanxi	IHC	0.0285801	4.27665	1.8973e-05	0.237609	21638.6	16258.9	15355.3
Xinjiang	Shaanxi	IHC	0.0262694	7.96887	1.60137e-15	0.203714	23946	18506.9	17559.4
Shaanxi	Zhejiang	IHC	0.066576	17.0748	0	0.610181	24922.7	18185.1	15914.8
Shandong	Shanxi	IHC	0.0282541	7.37457	1.64881e-13	0.233881	24815.1	17894.9	16911.5
Sichuan	Shandong	IHC	0.0441353	10.1597	0	0.279246	23551	19099.4	17484.7
Xinjiang	Shandong	IHC	0.0137787	4.42718	9.54743e-06	0.105698	24571.8	18004.4	17515
Shandong	Zhejiang	IHC	0.0756813	15.3436	0	0.654071	22793.8	19541.1	16791.4
Shunchuang	Shanxi	IHC	0.0249551	6.28528	3.27253e-10	0.236631	21224.7	16347.5	15551.5
Sichuan	Shanxi	IHC	0.0692048	18.3991	0	0.444535	23120.4	19765.7	17207
Ukraine	Shanxi	IHC	0.0233575	5.95642	2.5783e-09	0.227304	20591.8	15814.7	15092.8
Xijaing	Shanxi	IHC	0.0406033	6.18212	6.32483e-10	0.338219	21774.3	16415.1	15134.1
Xinjiang	Shanxi	IHC	0.0395189	11.6417	0	0.30947	23834	18823.1	17391.9
Shanxi	Zhejiang	IHC	0.0529646	16.2321	0	0.55204	25469.9	17642.2	15867.3
Sichuan	Shunchuang	IHC	0.0429402	10.2652	0	0.296316	20716.9	17182.2	15767.3
Shunchuang	Zhejiang	IHC	0.0731273	12.2173	0	0.710279	20193.3	17496.4	15111.9
Sichuan	Ukraine	IHC	0.0441332	10.6661	0	0.307039	20110.2	16671.5	15262.1
Sichuan	Xijaing	IHC	0.0269973	3.87162	0.000108115	0.187825	21149.6	16789.7	15907
Sichuan	Xinjiang	IHC	0.0307415	8.42202	3.69713e-17	0.197368	23899.8	18949.7	17819.3
Sichuan	Zhejiang	IHC	0.115233	21.5865	0	0.751288	22199.6	20951.5	16621.8
IHC	Taiwan	Thailand	0.0506659	4.86525	1.1431e-06	0.129176	21336.7	21207.6	19162.2
IHC	Taiwan	Yunnan	0.090142	7.29846	2.9107e-13	0.0950236	24444.1	20765.8	17331.6
IHC	Zhejiang	Taiwan	0.0383315	4.36744	1.25709e-05	0.0373887	23377.9	18725.9	17343.3
Thailand	Vietnam	IHC	0.0770962	5.53449	3.12141e-08	0.30007	25256.9	20727.3	17760.1
Yunnan	Thailand	IHC	0.134319	7.04179	1.89788e-12	0.346976	27979.7	21548.4	16445.1
IHC	Ukraine	Vietnam	0.0415198	3.32796	0.000874839	0.156331	19048.3	17745.4	16330.6
Ukraine	Zhejiang	IHC	0.0717504	12.2357	0	0.717143	19609	16927.2	14660.7
Yunnan	Vietnam	IHC	0.201058	11.4808	0	0.542698	24764.9	24043.1	15993.5
Xijaing	Zhejiang	IHC	0.086751	11.4526	0	0.754327	20025.2	17902.4	15044.2
Xinjiang	Zhejiang	IHC	0.0851635	17.9598	0	0.690292	22218.4	20317.5	17128.4
IHJ	Jiangsu	India	0.0759978	6.26327	3.76984e-10	0.10263	27062.6	19432.9	16687.8
IHJ	Liaoning	India	0.0642361	4.11477	3.87564e-05	0.0955342	23484.8	20602.9	18115.8
IHJ	Shaanxi	India	0.0623917	3.90463	9.43691e-05	0.0885207	24808.2	20574.6	18158
IHJ	Shandong	India	0.0623515	3.68007	0.00023317	0.0914671	23837.9	21061.3	18589
IHJ	Shanxi	India	0.071469	5.01441	5.31975e-07	0.101255	25046.7	20605.2	17856.4
IHJ	Shunchuang	India	0.0734782	4.82573	1.39492e-06	0.108458	21665.2	18913.6	16324.4
India	Taiwan	IHJ	0.0432786	4.71249	2.4471e-06	0.186324	23331.6	20372.6	18682.4
IHJ	Ukraine	India	0.0756304	5.09065	3.56838e-07	0.111694	21086.1	18394.8	15808
India	Vietnam	IHJ	0.0502261	4.71472	2.42044e-06	0.205968	25210.3	20535.6	18571.4
IHJ	Xijaing	India	0.0641531	4.12238	3.74981e-05	0.0966619	21163.2	18993.7	16703.6
Yunnan	India	IHJ	0.0665327	4.74045	2.13245e-06	0.228628	24882.4	21764.3	19048.9
IHJ	Zhejiang	India	0.0827438	6.27805	3.42847e-10	0.1097	27622.4	19473.9	16497.5
Liaoning	Jiangsu	IHJ	0.133968	23.8489	0	1.29695	23106.6	20704.8	15812.7
Shaanxi	Jiangsu	IHJ	0.109188	24.098	0	1.35087	25350.6	19415.5	15593
Shandong	Jiangsu	IHJ	0.141167	32.2399	0	1.24042	23697.7	21128.4	15901
Shanxi	Jiangsu	IHJ	0.0943524	17.4421	0	1.45706	25481.7	19007.2	15729.7
Shunchuang	Jiangsu	IHJ	0.124743	17.737	0	1.41479	21044.4	18865.6	14680.9
Sichuan	Jiangsu	IHJ	0.169479	31.0716	0	1.1849	23615.7	22080.5	15680.8
IHJ	Jiangsu	Taiwan	0.0950231	7.04145	1.90244e-12	0.0884702	24817.3	19804.6	16367.4
IHJ	Jiangsu	Thailand	0.0801215	7.45531	8.9658e-14	0.15892	27064.2	19860.2	16913.8
Ukraine	Jiangsu	IHJ	0.124601	18.4092	0	1.4224	20458.9	18305.1	14248.8
IHJ	Jiangsu	Vietnam	0.106162	9.05137	1.0842e-19	0.297967	25258.6	20679	16709.7
Xijaing	Jiangsu	IHJ	0.148799	14.9865	0	1.30612	21273.1	19276.5	14282.9
Xinjiang	Jiangsu	IHJ	0.160339	27.8775	0	1.19854	23631.2	21849.8	15811.3
Jiangsu	Zhejiang	IHJ	0.0249073	5.35108	8.74332e-08	0	28949.6	15458.2	14706.9
Liaoning	Shaanxi	IHJ	0.0339959	9.91151	0	0.311293	24936.3	18213.6	17016
Liaoning	Shanxi	IHJ	0.0491932	14.7605	0	0.443268	25681.9	18176.9	16472.3
Sichuan	Liaoning	IHJ	0.035835	10.2048	0	0.250464	24741.8	18654.3	17363.6
IHJ	Liaoning	Taiwan	0.0753408	4.39335	1.11618e-05	0.076733	21536.6	20856.3	17933.8
IHJ	Liaoning	Thailand	0.0682798	4.46589	7.97366e-06	0.150682	23474.6	21051.6	18360.5
Vietnam	Liaoning	IHJ	0.0869805	6.70612	1.9987e-11	0.47097	21950.9	21658	18191.8
Xinjiang	Liaoning	IHJ	0.0262571	7.70863	1.27179e-14	0.192236	25884.6	17912.7	16996.1
Liaoning	Zhejiang	IHJ	0.153235	24.1892	0	1.47424	23135.7	21182.6	15553.4
Shandong	Shaanxi	IHJ	0.0400532	11.8897	0	0.324813	25811.3	18544.3	17116
Shaanxi	Shanxi	IHJ	0.0157271	6.36772	1.91862e-10	0.187411	26301.4	17775	17224.5
Shunchuang	Shaanxi	IHJ	0.0227516	4.93661	7.94908e-07	0.24346	22717.4	16471.3	15738.5
Sichuan	Shaanxi	IHJ	0.0712578	17.8118	0	0.469784	25220.4	19696.3	17076
IHJ	Shaanxi	Taiwan	0.0741713	4.46766	7.90804e-06	0.0730936	22701.5	20774.1	17905.2
IHJ	Shaanxi	Thailand	0.0615743	3.95018	7.80919e-05	0.128575	24866.4	20886.7	18463.8
Ukraine	Shaanxi	IHJ	0.0210756	4.69449	2.67276e-06	0.227531	22085.7	15951.6	15293.1
IHJ	Shaanxi	Vietnam	0.0885014	5.95435	2.61113e-09	0.261588	23024.6	21836.9	18286
Xijaing	Shaanxi	IHJ	0.0488195	5.50788	3.63174e-08	0.401427	23296.4	16689.3	15135.7
Xinjiang	Shaanxi	IHJ	0.0627524	18.7538	0	0.434962	25887.5	19171.2	16907.2
Shaanxi	Zhejiang	IHJ	0.130381	27.6082	0	1.57965	25566.2	19852.2	15272.6
Shandong	Shanxi	IHJ	0.0562454	18.707	0	0.452183	26620.5	18470.7	16503.5
Sichuan	Shandong	IHJ	0.0337652	9.659	0	0.220413	25529.1	18865.3	17632.9
IHJ	Shandong	Taiwan	0.0744974	4.20267	2.63786e-05	0.0752446	21766.9	21291.1	18338.7
IHJ	Shandong	Thailand	0.0610612	3.53828	0.000402745	0.131323	23899.8	21382.6	18921.6
Shandong	Ukraine	IHJ	0.0150222	3.76769	0.000164762	0.133959	23585.4	15104	14657
Vietnam	Shandong	IHJ	0.081232	5.40576	6.45354e-08	0.4266	22408.3	22025.1	18715.7
Xinjiang	Shandong	IHJ	0.0246124	7.45444	9.02513e-14	0.167061	26815.8	18039.8	17173.1
Shandong	Zhejiang	IHJ	0.160859	30.8922	0	1.38045	23862.2	21640.8	15643.4
Shunchuang	Shanxi	IHJ	0.0373419	9.02229	2.1684e-19	0.400994	22750.9	16710.6	15507.5
Sichuan	Shanxi	IHJ	0.0847055	19.6045	0	0.569481	24774.6	20186.5	17033.7
IHJ	Shanxi	Taiwan	0.0833712	5.35992	8.32594e-08	0.0813723	22950.3	20833.6	17627.1
IHJ	Shanxi	Thailand	0.0714345	5.0607	4.17721e-07	0.148987	25115.1	20963.1	18167.8
Ukraine	Shanxi	IHJ	0.0361962	8.97673	3.25261e-19	0.391921	22098.2	16187.3	15056.4
IHJ	Shanxi	Vietnam	0.0986083	7.06918	1.55851e-12	0.289384	23268.8	21902	17970.3
Xijaing	Shanxi	IHJ	0.0633139	6.84945	7.41351e-12	0.520942	23405.1	16899.3	14886.8
Xinjiang	Shanxi	IHJ	0.0770055	19.2286	0	0.539741	25760.3	19516.7	16725.8
Shanxi	Zhejiang	IHJ	0.116946	24.1089	0	1.73417	26075.9	19266.6	15232.1
Sichuan	Shunchuang	IHJ	0.0469718	9.65834	0	0.33945	22424.8	17317	15763.2
IHJ	Shunchuang	Taiwan	0.0757351	4.14888	3.34109e-05	0.0765369	20069.6	19013.5	16336.3
IHJ	Shunchuang	Thailand	0.0762104	4.91671	8.80121e-07	0.168831	21652	19276.4	16546.4
Vietnam	Shunchuang	IHJ	0.0973486	6.94354	3.82393e-12	0.537749	20110.4	19897.3	16367.1
Xinjiang	Shunchuang	IHJ	0.0365806	5.77661	7.62219e-09	0.281077	23249.5	16687.4	15509.6
Shunchuang	Zhejiang	IHJ	0.142772	20.8268	0	1.60015	21061.4	19212.2	14411.6
Sichuan	Ukraine	IHJ	0.0477661	9.77011	0	0.346818	21795.3	16809.9	15277.2
Vietnam	Sichuan	IHJ	0.0508547	3.4188	0.000628983	0.272534	21944.1	21858.5	19742.9
Sichuan	Zhejiang	IHJ	0.186015	27.468	0	1.30228	23107	22897.7	15715.2
Thailand	Taiwan	IHJ	0.035264	3.8752	0.000106537	0.1602	23005.6	20764.5	19349.9
IHJ	Ukraine	Taiwan	0.0769914	4.10511	4.04121e-05	0.0775543	19498.1	18498.7	15853.8
IHJ	Xijaing	Taiwan	0.0759135	5.60044	2.13809e-08	0.0781427	19429	19277.2	16556.9
IHJ	Taiwan	Yunnan	0.0753572	4.97339	6.57931e-07	0.0849788	23042.2	21705.4	18663.3
IHJ	Zhejiang	Taiwan	0.102007	7.37189	1.68225e-13	0.0939074	25356.8	19839.5	16166.6
IHJ	Ukraine	Thailand	0.0772767	5.12977	2.90101e-07	0.170167	21076	18721.9	16035.9
Thailand	Vietnam	IHJ	0.0443817	4.74415	2.09384e-06	0.181165	27295.5	19841.7	18155.3
IHJ	Xijaing	Thailand	0.0611704	4.24312	2.20438e-05	0.138031	21196.2	19224.5	17008.1
Yunnan	Thailand	IHJ	0.0797665	5.9161	3.2966e-09	0.254533	28708.9	20621.1	17574.3
IHJ	Zhejiang	Thailand	0.0861462	7.04386	1.86987e-12	0.169605	27651	19884.9	16730.6
Vietnam	Ukraine	IHJ	0.0990935	7.30451	2.7828e-13	0.544974	19564.3	19320.3	15836.5
Xinjiang	Ukraine	IHJ	0.0381849	6.46391	1.02032e-10	0.292985	22572.9	16224.7	15031.2
Ukraine	Zhejiang	IHJ	0.142249	21.2118	0	1.60902	20474.5	18628.8	13989
Vietnam	Xijaing	IHJ	0.0747628	6.82951	8.52038e-12	0.410818	20094.3	19510.5	16796.1
Vietnam	Xinjiang	IHJ	0.0600303	4.11629	3.85016e-05	0.320266	22352.4	21823.7	19351.9
Yunnan	Vietnam	IHJ	0.118591	8.95342	3.25261e-19	0.39211	25930.4	22307.5	17577.5
IHJ	Zhejiang	Vietnam	0.113445	8.59906	8.0231e-18	0.31219	25833.4	20748.7	16520.7
Xijaing	Zhejiang	IHJ	0.165764	14.6355	0	1.46132	20999.9	19757.6	14138.8
Xinjiang	Zhejiang	IHJ	0.177961	27.4199	0	1.32532	23408.4	22530.2	15722.7
Sichuan	Jiangsu	India	0.0385448	5.05497	4.30452e-07	0.0521756	27018.9	17790.4	16469.8
India	Vietnam	Jiangsu	0.0795969	5.17616	2.26504e-07	0.152434	22042.5	21499.4	18329.2
Yunnan	India	Jiangsu	0.124967	5.45911	4.78525e-08	0.203499	23335.8	23054.6	17932.5
Sichuan	Liaoning	India	0.0306589	7.34926	1.9931e-13	0.042362	26408.8	17517.6	16475.4
India	Vietnam	Liaoning	0.0808815	5.40899	6.33823e-08	0.141335	21900.1	21307	18118.2
Yunnan	India	Liaoning	0.12372	5.52522	3.29068e-08	0.185679	23165.7	22812.9	17789.5
Shaanxi	Shanxi	India	0.00972924	3.87661	0.000105922	0.012654	29124.3	16278.5	15964.8
Sichuan	Shaanxi	India	0.0303636	8.42471	3.62124e-17	0.0405161	27378.6	17671.3	16629.8
India	Taiwan	Shaanxi	0.0541048	3.78584	0.00015319	0.166503	21021.1	20960.1	18808.4
India	Vietnam	Shaanxi	0.0773618	5.16958	2.34617e-07	0.229806	22592.7	21509.3	18420.2
Yunnan	India	Shaanxi	0.125967	5.64024	1.69811e-08	0.282656	23844.8	23139.9	17962.4
Sichuan	Shandong	India	0.0333586	10.8035	0	0.0447196	27148	17807.1	16657.4
India	Vietnam	Shandong	0.0789849	5.20146	1.97733e-07	0.193139	22527.1	21612.6	18448.4
Yunnan	India	Shandong	0.126165	5.62329	1.87354e-08	0.245691	23795.9	23187.7	17992.3
Sichuan	Shanxi	India	0.0386901	8.93859	4.33681e-19	0.0525117	27006.3	17991.8	16651.4
India	Vietnam	Shanxi	0.0780058	5.07195	3.93757e-07	0.237814	22312.1	21632.7	18501.9
Yunnan	India	Shanxi	0.125906	5.67804	1.36247e-08	0.288032	23594.3	23232.5	18036.5
Sichuan	Shunchuang	India	0.0375499	8.306	9.89877e-17	0.052535	24000	16189.5	15017.7
India	Vietnam	Shunchuang	0.0816898	5.14099	2.73296e-07	0.0734804	19803.9	19614.4	16651.8
Shunchuang	India	Yunnan	0.127358	3.84543	0.000120341	0.148478	21115.7	21104.4	16336.1
India	Taiwan	Sichuan	0.051629	3.97362	7.07887e-05	0.147492	21894.3	20711.9	18678.2
Sichuan	Ukraine	India	0.0378829	8.54242	1.31188e-17	0.0530981	23326.9	15696.6	14550.7
India	Vietnam	Sichuan	0.071136	4.77951	1.75725e-06	0.195908	23508	21143.7	18335.3
Sichuan	Xijaing	India	0.0270148	5.25075	1.51483e-07	0.0377257	24267.4	15913.1	15076
Sichuan	Xinjiang	India	0.0225485	4.76441	1.89408e-06	0.0305862	27423.2	17721	16939.4
Yunnan	India	Sichuan	0.122358	5.72074	1.06064e-08	0.263198	24552.5	22871.5	17884.7
Sichuan	Zhejiang	India	0.0451463	6.58153	4.65635e-11	0.0616962	26692.4	18226.1	16651.5
India	Taiwan	Xinjiang	0.0484031	3.5145	0.000440588	0.117259	21393.1	20896.2	18966.7
Taiwan	India	Yunnan	0.063986	3.36174	0.000774525	0.0796534	22834.3	21252.5	18696.4
India	Thailand	Vietnam	0.0674078	5.68708	1.29232e-08	0.329834	23036.3	21608.1	18878.9
India	Thailand	Yunnan	0.127831	10.0175	0	0.167532	24767	22656.9	17520.9
India	Vietnam	Ukraine	0.0833207	5.30925	1.10075e-07	0.0739243	19190.3	19099.1	16161.2
Ukraine	India	Yunnan	0.127174	3.8406	0.000122733	0.146926	20597.7	20509.2	15881.3
India	Vietnam	Xijaing	0.0768695	4.97456	6.53977e-07	0.0698233	20056.5	19363.7	16599.3
India	Vietnam	Xinjiang	0.0702312	4.95687	7.16388e-07	0.163606	22975.2	21412.3	18602
India	Vietnam	Zhejiang	0.0796338	5.16379	2.42003e-07	0.135577	22054.8	21670.8	18473.9
Yunnan	India	Xijaing	0.135002	6.21805	5.03374e-10	0.115102	21365.3	21123.8	16098.7
Yunnan	India	Xinjiang	0.126808	5.7351	9.74525e-09	0.238788	24097	23213.7	17988.9
Yunnan	India	Zhejiang	0.124839	5.47224	4.44379e-08	0.183615	23345	23213.8	18061.1
Jiangsu	Shaanxi	Liaoning	0.0146824	3.64928	0.000262979	0.0412475	20691.4	17989.3	17468.7
Jiangsu	Shanxi	Liaoning	0.050778	10.6743	0	0.143175	20625.3	18683.5	16877.8
Xinjiang	Liaoning	Jiangsu	0.0179059	5.30093	1.15217e-07	0.061815	19549.5	18984.5	18316.6
Jiangsu	Shaanxi	Shandong	0.0196256	4.18649	2.83305e-05	0.125099	21013.1	18388	17680.1
Shanxi	Jiangsu	Shaanxi	0.0226382	3.94688	7.91769e-05	6.54069	19493.2	18933.9	18095.6
Jiangsu	Shaanxi	Shunchuang	0.0169342	3.67307	0.00023965	0.0174114	18912.1	16519.8	15969.7
Jiangsu	Shaanxi	Xijaing	0.0339672	7.22561	4.98843e-13	0.0359317	18903	16854.2	15746.8
Jiangsu	Shaanxi	Xinjiang	0.027242	6.1018	1.04878e-09	0.139845	21630.3	18512.1	17530.3
Jiangsu	Shanxi	Shandong	0.0584269	12.9522	0	0.373624	20914.2	19155.5	17040.7
Xinjiang	Shandong	Jiangsu	0.0214718	6.23374	4.55419e-10	0.0704269	20023.5	19239.2	18430.3
Jiangsu	Shanxi	Shunchuang	0.0254517	3.54178	0.00039744	0.0260441	19139.8	16552.5	15730.8
Jiangsu	Shanxi	Ukraine	0.0245409	3.41499	0.00063784	0.0244415	18570.1	16032	15264
Jiangsu	Shanxi	Xijaing	0.045206	7.11275	1.13752e-12	0.0475214	19100.6	16963	15495.7
Jiangsu	Shanxi	Xinjiang	0.0292213	6.10369	1.03646e-09	0.149042	21982.3	18392.7	17348.3
Jiangsu	Zhejiang	Shanxi	0.0297784	7.12142	1.06819e-12	0	23205.4	16395.2	15447
Xinjiang	Shunchuang	Jiangsu	0.0194412	3.56137	0.000368924	0.0685186	17640.3	17498	16830.6
Sichuan	Jiangsu	Taiwan	0.0489443	4.51572	6.31027e-06	0.0454833	24605.7	18006.8	16326.3
Sichuan	Jiangsu	Thailand	0.0511352	6.44787	1.13436e-10	0.102316	27054.2	18284.4	16505.4
Sichuan	Jiangsu	Vietnam	0.0483015	7.53485	4.88881e-14	0.154828	24798.6	18665.3	16945.2
Sichuan	Jiangsu	Yunnan	0.0356067	4.3374	1.44179e-05	0.0302933	31065.3	16709.8	15560.8
Zhejiang	Jiangsu	Sichuan	0.0209531	6.13401	8.5689e-10	0.147696	27861.5	15207.3	14583.1
Thailand	Vietnam	Jiangsu	0.0693394	4.87765	1.07359e-06	0.13138	23978.8	20657.7	17978.7
Xinjiang	Jiangsu	Thailand	0.0307659	3.62823	0.000285375	0.0646541	26948.8	17944.2	16873.1
Yunnan	Thailand	Jiangsu	0.148095	7.04625	1.83804e-12	0.222792	26937.4	21982.7	16311.5
Xinjiang	Ukraine	Jiangsu	0.02076	3.68817	0.000225876	0.0730428	17089.5	17016.7	16324.5
Xinjiang	Jiangsu	Vietnam	0.0260428	3.78105	0.000156169	0.0901824	24663	18301	17372
Jiangsu	Vietnam	Yunnan	0.199562	10.721	0	0.214622	24239.3	23789.5	15874.1
Shaanxi	Shanxi	Liaoning	0.0352694	10.9636	0	0.106379	19679.3	19070.8	17771.4
Shunchuang	Liaoning	Shandong	0.0501913	8.73118	2.49366e-18	0.528234	24213	13985.3	12648.6
Ukraine	Liaoning	Shandong	0.0493552	8.54318	1.30104e-17	0.513093	23385.7	13560.5	12284.9
Shunchuang	Liaoning	Shanxi	0.0319687	6.05386	1.41416e-09	0.608895	25538.7	13364.2	12536.2
Ukraine	Liaoning	Shanxi	0.0309501	6.77651	1.2311e-11	0.591723	24683.3	12954.9	12177.1
Zhejiang	Shanxi	Liaoning	0.0454848	9.46025	0	0.126555	21230.7	18369	16770.7
Ukraine	Shunchuang	Liaoning	0.00678743	5.23408	1.65807e-07	0	20773.6	9771.31	9639.56
Sichuan	Liaoning	Taiwan	0.0328893	6.58314	4.60624e-11	0.0310358	24207.9	17594.2	16473.7
Sichuan	Liaoning	Thailand	0.0432347	12.1742	0	0.0902589	26468.1	18019.3	16525.8
Sichuan	Liaoning	Vietnam	0.0416496	10.9068	0	0.139278	24207.9	18432.8	16958.7
Sichuan	Liaoning	Yunnan	0.0286816	6.36281	1.98102e-10	0.0247702	30409.8	16470	15551.5
Thailand	Vietnam	Liaoning	0.0709404	4.82203	1.42105e-06	0.120879	23796.8	20473.6	17761.2
Xinjiang	Liaoning	Thailand	0.0227526	7.51132	5.8534e-14	0.0474897	27503.3	17179.2	16414.8
Yunnan	Thailand	Liaoning	0.146005	7.01063	2.37245e-12	0.203446	26677.8	21704.2	16173.8
Xinjiang	Liaoning	Vietnam	0.0194303	5.76142	8.34102e-09	0.0686498	25228.5	17570	16900.2
Liaoning	Vietnam	Yunnan	0.199798	9.85576	0	0.217146	23975.7	23577	15724.6
Xinjiang	Liaoning	Yunnan	0.0125606	3.57603	0.000348849	0.0106872	31494.6	15751.5	15360.7
Xinjiang	Liaoning	Zhejiang	0.0293815	8.83443	9.75782e-19	0.0782185	19630.2	19258.5	18159.1
Shaanxi	Shanxi	Shandong	0.0385203	11.6513	0	0.286747	19899.9	19549.7	18099.5
Xinjiang	Shandong	Shaanxi	0.0141019	4.40788	1.04389e-05	0.216168	19598	19492.5	18950.4
Shaanxi	Shanxi	Taiwan	0.00962503	5.77638	7.63228e-09	0.00853805	26631.6	16314	16002.9
Shaanxi	Shanxi	Thailand	0.0107446	4.65897	3.17796e-06	0.0216132	29171.2	16574.7	16222.3
Shaanxi	Shanxi	Vietnam	0.0106251	5.32136	1.02994e-07	0.0360633	26871.3	16998.5	16641
Shaanxi	Shanxi	Yunnan	0.00891789	3.47934	0.000502643	0.00718821	33322.1	15314.3	15043.6
Shanxi	Zhejiang	Shaanxi	0.0340019	9.18429	0	6.09937	20071.1	18959	17712.1
Shaanxi	Shunchuang	Vietnam	0.0123379	3.41851	0.000629658	0.0461189	22586.5	15825.3	15439.6
Sichuan	Shaanxi	Taiwan	0.0333244	6.8855	5.75864e-12	0.0304565	25020.6	17728.4	16584.9
Sichuan	Shaanxi	Thailand	0.0374326	10.3455	0	0.0741037	27502.6	18049.7	16747.2
Sichuan	Shaanxi	Vietnam	0.0373713	11.9887	0	0.118137	25229	18514.6	17180.7
Sichuan	Shaanxi	Yunnan	0.0259327	7.14715	8.86007e-13	0.0216675	31445.3	16572.9	15735.1
Zhejiang	Shaanxi	Sichuan	0.0200938	3.66909	0.000243414	0.164734	22808.6	18071.1	17359.2
Xinjiang	Shaanxi	Taiwan	0.0137603	3.60035	0.000317784	0.0126513	25524.2	17107.3	16642.9
Shaanxi	Zhejiang	Taiwan	0.025035	3.54031	0.000399663	0.0218644	27216.6	16193.8	15402.7
Shaanxi	Ukraine	Thailand	0.0137506	3.65833	0.000253864	0.030232	24087	14979.1	14572.8
Thailand	Vietnam	Shaanxi	0.0724315	5.21857	1.80313e-07	0.212059	24611.9	20751	17948
Xinjiang	Shaanxi	Thailand	0.0173458	5.98277	2.19377e-09	0.0355339	28038.6	17423	16828.9
Yunnan	Thailand	Shaanxi	0.144207	6.98456	2.85743e-12	0.299802	27549.6	21909.2	16386.7
Shaanxi	Zhejiang	Thailand	0.0225647	3.74966	0.000177077	0.0447272	29813.7	16385.7	15662.6
Shaanxi	Ukraine	Vietnam	0.0148076	4.34365	1.40132e-05	0.0557407	21917.3	15377.2	14928.4
Xinjiang	Shaanxi	Vietnam	0.0154431	5.21392	1.84892e-07	0.0521345	25735.2	17849.8	17306.8
Yunnan	Vietnam	Shaanxi	0.207056	12.2414	0	0.448866	24340.5	24247.5	15928.7
Shaanxi	Zhejiang	Vietnam	0.0204798	4.75227	2.0115e-06	0.0683452	27532.4	16750.1	16077.8
Zhejiang	Shaanxi	Xijaing	0.0396326	11.8207	0	0.0409576	19238.9	16827	15544.1
Xinjiang	Shaanxi	Yunnan	0.0095279	3.92121	8.81069e-05	0.00796158	32024.4	16010.8	15708.6
Zhejiang	Shaanxi	Xinjiang	0.0347028	6.41946	1.36762e-10	0.168884	22114.5	18584.6	17338
Shunchuang	Shandong	Shanxi	0.0339094	6.58047	4.68954e-11	0.817661	17744	17421.6	16278.8
Ukraine	Shandong	Shanxi	0.0342891	7.0292	2.0772e-12	0.819193	17205.2	16900.5	15779.9
Shanxi	Shandong	Xinjiang	0.0149057	3.4562	0.000547849	0.0932027	20439.9	19089.7	18529
Zhejiang	Shanxi	Shandong	0.0516016	10.8223	0	0.339614	21567	18854.6	17004.3
Sichuan	Shandong	Taiwan	0.0368949	7.84223	4.42615e-15	0.0339657	24789.3	17882.8	16610.2
Sichuan	Shandong	Thailand	0.039883	11.7103	0	0.079352	27293.7	18183	16788.3
Sichuan	Shandong	Vietnam	0.0423172	11.5382	0	0.135475	24971	18703.9	17185.2
Sichuan	Shandong	Yunnan	0.0280522	7.94917	1.87762e-15	0.0236669	31230.2	16665.2	15755.7
Xinjiang	Shandong	Taiwan	0.0178337	3.89208	9.93886e-05	0.0161762	25900.2	17003.2	16407.4
Thailand	Vietnam	Shandong	0.074328	5.08895	3.60052e-07	0.177857	24555.3	20849.4	17964.4
Xinjiang	Shandong	Thailand	0.0201818	6.07246	1.25964e-09	0.0406625	28466.3	17275.8	16592.2
Yunnan	Thailand	Shandong	0.144547	6.80345	1.02146e-11	0.260644	27516.7	21959.8	16413.1
Xinjiang	Shandong	Vietnam	0.0208062	5.01641	5.26456e-07	0.069695	26132.5	17760.8	17036.8
Shandong	Vietnam	Yunnan	0.207377	9.65039	0	0.221391	24351.4	24272.4	15934.4
Xinjiang	Shandong	Zhejiang	0.0357754	9.89929	0	0.0921964	20145.8	19619.1	18263.8
Zhejiang	Shanxi	Shunchuang	0.0179592	3.35142	0.000803977	0.0181291	19623.5	16208.7	15636.7
Sichuan	Shanxi	Taiwan	0.0415433	9.14269	1.0842e-19	0.0384229	24659.3	18059.6	16618.9
Sichuan	Shanxi	Thailand	0.0464573	11.2405	0	0.092259	27115.2	18401.5	16767.6
Sichuan	Shanxi	Vietnam	0.046385	12.4148	0	0.149293	24828.8	18871.3	17198.2
Sichuan	Shanxi	Yunnan	0.0334148	7.03907	1.93522e-12	0.0283997	31089.1	16860.3	15770
Xinjiang	Shanxi	Taiwan	0.0224551	5.44147	5.28425e-08	0.0207929	25480.5	17303.1	16543
Thailand	Vietnam	Shanxi	0.0719148	5.17912	2.22933e-07	0.216632	24319.8	20847.2	18050
Xinjiang	Shanxi	Thailand	0.0270285	7.23746	4.57167e-13	0.0553715	27980.8	17641.4	16712.9
Yunnan	Thailand	Shanxi	0.14567	6.96314	3.32767e-12	0.308634	27287.8	22048.4	16441.6
Xinjiang	Shanxi	Vietnam	0.0249856	6.09261	1.11088e-09	0.0849437	25663.5	18063.3	17182.7
Shanxi	Vietnam	Yunnan	0.201941	10.0599	0	0.217171	24392.5	24073.9	15984.5
Xijaing	Shanxi	Yunnan	0.0151211	3.33822	0.000843183	0.0126101	29345.9	14148.6	13727.1
Zhejiang	Shanxi	Xijaing	0.0511831	11.0215	0	0.0524804	19718.5	16798.1	15162.3
Xinjiang	Shanxi	Yunnan	0.0175224	4.43608	9.16136e-06	0.0147074	31991.9	16179.7	15622.5
Zhejiang	Shanxi	Xinjiang	0.0371951	8.19676	2.46981e-16	0.178312	22829.5	18269.6	16959.3
Sichuan	Shunchuang	Taiwan	0.0306531	4.74511	2.08392e-06	0.0289609	22191.3	16118.9	15160.1
Sichuan	Shunchuang	Thailand	0.0482633	11.1375	0	0.103062	24034.2	16577.2	15050.7
Sichuan	Shunchuang	Vietnam	0.0481146	11.0638	0	0.16402	21888.7	16994	15433.8
Sichuan	Shunchuang	Yunnan	0.0332761	5.95785	2.55576e-09	0.0288216	27770.6	15151.4	14175.6
Thailand	Vietnam	Shunchuang	0.0734898	4.80844	1.5211e-06	0.0642262	21572.5	18851.7	16270.6
Xinjiang	Shunchuang	Thailand	0.0278673	6.43986	1.19582e-10	0.0600569	24784.1	15884.7	15023.4
Yunnan	Thailand	Shunchuang	0.14913	7.19679	6.16483e-13	0.116884	24317.1	20055.8	14850.3
Xinjiang	Shunchuang	Vietnam	0.0250386	5.18225	2.19228e-07	0.091178	22607.5	16260.5	15466.1
Shunchuang	Vietnam	Yunnan	0.195703	9.48598	0	0.212503	22180.2	21423.7	14410.8
Zhejiang	Shunchuang	Xinjiang	0.0289126	4.53271	5.82308e-06	0.164015	17746	17648.9	16657
Thailand	Taiwan	Sichuan	0.0497368	3.87444	0.00010687	0.145549	21657.4	21198.3	19189.6
Sichuan	Ukraine	Taiwan	0.0318746	4.53962	5.63561e-06	0.0298429	21561.6	15672.3	14704.1
Sichuan	Xijaing	Taiwan	0.0311029	4.01154	6.03238e-05	0.0292335	22311.2	16082	15111.8
Sichuan	Xinjiang	Taiwan	0.0198381	3.75529	0.000173144	0.0183676	25160.5	17643.8	16957.4
Sichuan	Taiwan	Yunnan	0.100617	4.03774	5.39679e-05	0.106621	24309.8	21242.8	17358.8
Sichuan	Zhejiang	Taiwan	0.0549579	5.83386	5.4161e-09	0.0514976	24256	18425.3	16505.5
Sichuan	Ukraine	Thailand	0.0486222	11.8501	0	0.102895	23377.7	16067	14577
Thailand	Vietnam	Sichuan	0.0725467	5.30837	1.10607e-07	0.192875	25668.5	20506.8	17732.7
Sichuan	Xijaing	Thailand	0.0319698	4.40294	1.06795e-05	0.0677628	24381.3	16206.9	15202.8
Sichuan	Xinjiang	Thailand	0.0203639	4.86481	1.14568e-06	0.0409064	27681.3	17894.3	17180.1
Yunnan	Thailand	Sichuan	0.134143	6.53507	6.35801e-11	0.267072	28389.4	21515.9	16426.2
Sichuan	Zhejiang	Thailand	0.0566752	8.28094	1.2219e-16	0.115044	26738.6	18719	16711
Sichuan	Ukraine	Vietnam	0.0499467	12.2357	0	0.170218	21243.1	16504	14933.8
Sichuan	Ukraine	Yunnan	0.0332292	5.79532	6.81918e-09	0.0285837	27069.8	14700.8	13755.2
Sichuan	Xijaing	Vietnam	0.0331993	4.92099	8.61054e-07	0.113278	22253.5	16613.7	15546
Sichuan	Xinjiang	Vietnam	0.0222117	5.40958	6.3173e-08	0.0716096	25387.9	18387.1	17588
Yunnan	Vietnam	Sichuan	0.197226	11.4326	0	0.408934	25179.3	23824.9	15975.3
Sichuan	Zhejiang	Vietnam	0.0549324	10.9896	0	0.176855	24453.8	19140.1	17146.8
Sichuan	Xinjiang	Yunnan	0.0166551	4.34189	1.4126e-05	0.0141359	31493.8	16561.8	16019.2
Sichuan	Zhejiang	Yunnan	0.0418042	6.09678	1.08229e-09	0.0359551	30749.4	17110.4	15737.3
Thailand	Vietnam	Taiwan	0.0542462	3.94479	7.98694e-05	0.0571198	23297.6	20315.5	18224.9
Yunnan	Thailand	Taiwan	0.0894231	5.26093	1.43328e-07	0.0882201	25110.7	20959.5	17518.6
Taiwan	Vietnam	Yunnan	0.12379	11.5535	0	0.150804	22983.8	22337	17416
Xijaing	Taiwan	Yunnan	0.0830506	3.63804	0.000274724	0.0884873	22555.1	18432.2	15605.3
Xinjiang	Taiwan	Yunnan	0.0874974	3.52008	0.000431417	0.0932143	24554.8	20797	17450.4
Xinjiang	Zhejiang	Taiwan	0.035412	4.14161	3.44873e-05	0.0336228	24401.8	17955.7	16727.5
Thailand	Vietnam	Ukraine	0.0760673	4.97832	6.41373e-07	0.0653699	20938.3	18368.2	15771.3
Xinjiang	Ukraine	Thailand	0.0288242	7.30442	2.78466e-13	0.0623674	24077.3	15415	14551.3
Yunnan	Thailand	Ukraine	0.150356	7.27117	3.56391e-13	0.11646	23672.8	19555.6	14443.6
Thailand	Vietnam	Xijaing	0.0735285	5.15861	2.48785e-07	0.0645271	21911.6	18655.1	16099.6
Thailand	Vietnam	Xinjiang	0.0734205	5.13766	2.78178e-07	0.163987	25110.2	20761	17921
Vietnam	Thailand	Yunnan	0.0681116	3.7856	0.000153337	0.0984066	23021.7	22227.1	19392.4
Thailand	Vietnam	Zhejiang	0.0704055	5.03252	4.8408e-07	0.11749	23998.7	20843.6	18101.7
Yunnan	Thailand	Xijaing	0.152188	7.55747	4.10976e-14	0.120307	24702.7	19943.9	14675.3
Yunnan	Thailand	Xinjiang	0.137302	6.50206	7.9227e-11	0.238652	27889.3	21765	16509.8
Xinjiang	Zhejiang	Thailand	0.0367975	5.65131	1.59226e-08	0.0776457	26904.2	18243.1	16948.2
Yunnan	Thailand	Zhejiang	0.147499	6.96328	3.32439e-12	0.200831	26988.5	22109.3	16425.5
Xinjiang	Ukraine	Vietnam	0.0275939	6.15566	7.47641e-10	0.100185	21917	15822.7	14972.9
Ukraine	Vietnam	Yunnan	0.197329	9.43803	0	0.213598	21647.9	20836.1	13968.2
Xinjiang	Ukraine	Yunnan	0.0180851	3.54525	0.00039224	0.015297	27830	14155.5	13652.6
Zhejiang	Ukraine	Xinjiang	0.0284353	4.25027	2.1351e-05	0.160058	17246.1	17095.1	16149.8
Xijaing	Vietnam	Yunnan	0.210618	11.4586	0	0.227284	22016.9	21749.5	14181.7
Yunnan	Vietnam	Xinjiang	0.201245	11.2963	0	0.364616	24679.6	24134.2	16047.8
Xinjiang	Zhejiang	Vietnam	0.0329275	6.62354	3.50698e-11	0.114857	24599.8	18639.1	17450.8
Zhejiang	Vietnam	Yunnan	0.196256	9.9665	0	0.211056	24416.3	23796.4	15988.4
Xijaing	Zhejiang	Yunnan	0.0232215	4.28887	1.79581e-05	0.0199715	28101.8	14741.2	14072.2
Xinjiang	Zhejiang	Yunnan	0.0254132	4.14642	3.37708e-05	0.0220309	30971.3	16705.7	15877.6

## Sheet: Data 4
Data 4. SNP analysis associated with sex (-log10(P) > 8).
Chr.	SNP position	­logP	Ref	Alt	MarkerR2	MAF	SNP annotation	SNP associated gene
6	21263959	9.02	G	A			upstream	EVM0019349.1
6	21277260	9.86	C	G	0.15477	0.06	upstream	EVM0002384.1
6	21281795	8.6	G	A			upstream	EVM0002384.1
6	21282844	10.05	T	C			itron	EVM0002384.1
6	21286302	13.83	G	T	0.21179	0.14	itron	EVM0002384.1
6	21287502	15.3	T	A	0.22145	0.13	itron	EVM0002384.1
6	21295672	15.96	A	C	0.2538	0.11	downstream	EVM0002384.1
6	21297324	15.18	G	A	0.24727	0.12	downstream	EVM0002384.1
6	21298719	12.85	C	G	0.18503	0.11	downstream	EVM0002384.1
6	21299368	17.75	T	C	0.25792	0.13	downstream	EVM0002384.1
6	21299948	14.27	A	C	0.24107	0.1	utr_3_prime	EVM0001188.3
6	21300603	10.88	C	T	0.13659	0.49	intergenic
6	21301940	10.03	C	G			intergenic
6	21302006	22.61	C	T	0.26543	0.29	intergenic
6	21302249	27.43	T	A	0.36373	0.38	intergenic
6	21302255	28.62	A	C	0.38032	0.38	intergenic
6	21302263	28.62	G	C	0.38032	0.38	intergenic
6	21302302	28.7	A	T	0.38284	0.38	intergenic
6	21307434	20.9	G	A	0.32356	0.39	intergenic
6	21307826	26.33	A	G	0.35078	0.39	intergenic
6	21307931	28.34	C	T	0.36736	0.38	intergenic
6	21307970	21.63	T	C	0.32733	0.42	intergenic
6	21308016	8.54	G	A			intergenic
6	21308043	9.01	T	A			intergenic
6	21308141	18.96	C	T	0.2981	0.45	intergenic
6	21308164	15.64	T	C	0.27387	0.47	intergenic
6	21308228	15.85	T	C	0.24546	0.46	intergenic
6	21308469	23.46	A	T	0.33041	0.39	intergenic
6	21308527	22.56	T	C	0.32376	0.4	intergenic
6	21308579	23.05	C	T	0.33656	0.36	intergenic
6	21308590	22.48	G	T	0.30948	0.35	intergenic
6	21309016	8.68	A	G			intergenic
6	21309057	25.4	A	G	0.35824	0.41	intergenic
6	21309132	25.9	C	T	0.34925	0.39	intergenic
6	21309188	26.47	T	G	0.3618	0.39	intergenic
6	21309349	28.86	C	T	0.37782	0.38	intergenic
6	21309366	25.3	T	C	0.35459	0.4	intergenic
6	21310763	24.87	C	T	0.33728	0.39	intergenic
6	21310866	15.58	G	A	0.23648	0.39	intergenic
6	21311287	14.65	A	G	0.21216	0.35	intergenic
6	21311727	27.84	G	C	0.36775	0.38	utr_5_prime	EVM0020947.1
6	21311758	9.2	G	A			utr_5_prime	EVM0020947.1
6	21311803	27.18	G	A	0.36071	0.38	utr_5_prime	EVM0020947.1
6	21312193	17.71	A	G	0.26188	0.41	itron	EVM0020947.1
6	21312355	8.18	T	A			itron	EVM0020947.1
6	21312531	8.21	A	G			itron	EVM0020947.1
6	21312674	27.65	T	C	0.37337	0.38	itron	EVM0020947.1
6	21312684	26.95	T	C	0.35897	0.38	itron	EVM0020947.1
6	21313166	26.15	A	G	0.34358	0.38	itron	EVM0020947.1
6	21313195	15.79	C	A	0.27434	0.45	itron	EVM0020947.1
6	21313462	8.21	A	G			itron	EVM0020947.1
6	21313795	8.46	A	G			itron	EVM0020947.1
6	21314653	9.72	T	C			itron	EVM0020947.1
6	21314706	11.89	C	T	0.19146	0.35	itron	EVM0020947.1
6	21315161	18.24	G	T	0.26986	0.36	itron	EVM0020947.1
6	21315168	21.78	C	A	0.29119	0.37	itron	EVM0020947.1
6	21317062	10.7	A	C	0.14955	0.42	intergenic
6	21317776	23.13	A	G	0.29965	0.49	intergenic
6	21317792	22.77	A	G	0.29747	0.5	intergenic
6	21317799	19.92	G	A	0.26009	0.49	intergenic
6	21317817	24.35	C	A	0.32145	0.48	intergenic
6	21317830	24.63	G	A	0.32381	0.48	intergenic
6	21317945	17.28	G	T	0.23515	0.47	intergenic
6	21317967	24.07	C	T	0.31201	0.48	intergenic
6	21318358	16.66	A	C	0.22816	0.46	intergenic
6	21318392	22.67	T	C	0.28912	0.5	intergenic
6	21318925	14.95	A	G	0.21372	0.43	intergenic
6	21319689	17.14	A	G	0.25977	0.47	intergenic
6	21320123	16.45	T	A	0.27039	0.44	intergenic
6	21320316	18.37	A	G	0.2647	0.4	intergenic
6	21320325	8.56	T	C			intergenic
6	21322512	14.35	C	T	0.23178	0.45	intergenic
6	21323314	24.64	A	G	0.30944	0.37	synonymous	EVM0012351.2
6	21323635	24.15	C	T	0.30395	0.37	synonymous	EVM0012351.2
6	21324968	10.97	G	C	0.17759	0.06	itron	EVM0012351.2
6	21325013	10.97	G	T	0.17759	0.06	itron	EVM0012351.2
6	21325514	10.65	C	A	0.17596	0.06	itron	EVM0012351.2
6	21326294	10.97	C	A	0.17759	0.06	non_synonymous	EVM0012351.2
6	21327232	10.55	T	C	0.15303	0.14	splice_site_region	EVM0012351.2
6	21328612	10.88	C	T	0.15541	0.14	itron	EVM0012351.2
6	21329021	10.91	A	G	0.17762	0.06	itron	EVM0012351.2
6	21329225	10.97	C	T	0.17759	0.06	synonymous	EVM0012351.2
6	21330485	11.59	T	C	0.20508	0.07	utr_3_prime	EVM0012351.2
6	21331620	15.99	A	G	0.23839	0.35	intergenic
6	21331637	17	G	C	0.24195	0.35	intergenic
6	21334435	8.16	T	A			downstream	EVM0013876.1
6	21334709	23.43	C	T	0.30107	0.37	downstream	EVM0013876.1
6	21334786	8.39	A	G			downstream	EVM0013876.1
6	21335008	25.65	G	A	0.3249	0.37	downstream	EVM0013876.1
6	21335159	8.26	C	A			downstream	EVM0013876.1
6	21335260	8.36	T	C			downstream	EVM0013876.1
6	21335282	8.26	C	T			downstream	EVM0013876.1
6	21336225	8.02	C	G			downstream	EVM0013876.1
6	21336593	24.32	C	T	0.30639	0.37	downstream	EVM0013876.1
6	21336737	13.15	C	T	0.18366	0.15	downstream	EVM0013876.1
6	21336762	26.26	T	A	0.33043	0.37	downstream	EVM0013876.1
6	21336995	8.51	A	G			downstream	EVM0013876.1
6	21337327	13.1	T	A	0.18468	0.15	downstream	EVM0013876.1
6	21337437	8.24	C	T			downstream	EVM0013876.1
6	21338079	8.16	C	T			utr_3_prime	EVM0006448.1
6	21338246	8.02	G	A			utr_3_prime	EVM0006448.1
6	21338317	8.01	A	G			utr_3_prime	EVM0006448.1
6	21338482	25.65	A	T	0.3249	0.37	non_synonymous	EVM0006448.1
6	21339485	8.02	A	T			utr_5_prime	EVM0015954.1
6	21341378	22.31	C	A	0.30172	0.4	utr_3_prime	EVM0015954.1
6	21343460	25.11	A	T	0.31458	0.37	downstream	EVM0021739.1
6	21344791	22.88	C	A	0.30719	0.37	downstream	EVM0021739.2
6	21345555	23.97	T	C	0.32063	0.39	downstream	EVM0021739.3
6	21345767	12.36	G	A	0.17789	0.15	downstream	EVM0021739.4
6	21349426	10.12	G	C	0.14887	0.14	downstream	EVM0021739.5
6	21354113	17.9	T	C	0.27438	0.35	upstream	EVM0024092.1
6	21355035	17.14	T	C	0.24773	0.44	upstream	EVM0024092.1
6	21355907	16.6	T	A	0.2391	0.45	upstream	EVM0024092.1
6	21355954	18.08	C	T	0.25611	0.42	upstream	EVM0024092.1
6	21356393	14.18	T	C	0.21773	0.33	upstream	EVM0024092.1
6	21358023	8.53	G	T			intergenic
6	21358175	11.5	A	G			intergenic
6	21358219	13.22	T	C	0.19537	0.37	intergenic
6	21358378	17.02	G	A	0.24486	0.39	intergenic
6	21358385	15.42	T	C	0.2209	0.39	intergenic
6	21359166	15.33	T	C	0.21549	0.42	downstream	EVM0018384.1
6	21359514	17.43	A	G	0.26322	0.43	downstream	EVM0018384.1
6	21359521	17.24	T	C	0.24992	0.44	downstream	EVM0018384.1
6	21359530	17.15	T	C	0.24868	0.44	downstream	EVM0018384.1
6	21359568	8.61	G	A	0.17853	0.08	downstream	EVM0018384.1
6	21364232	14.67	C	T	0.18094	0.38	upstream	EVM0018384.1
6	21364399	20	A	G	0.24977	0.29	upstream	EVM0018384.1
6	21364757	19.42	A	G	0.2868	0.3	upstream	EVM0018384.1
6	21367689	11.7	C	T	0.19304	0.06	upstream	EVM0008535.1
6	21374938	14.14	G	A	0.21873	0.07	non_synonymous	EVM0016434.1
6	21376895	22.57	A	C	0.31612	0.27	downstream	EVM0022340.3
6	21376958	22.04	C	T	0.30978	0.28	downstream	EVM0022340.3
6	21377078	11.35	C	G	0.1766	0.32	downstream	EVM0022340.3
6	21377532	13.8	C	T	0.23452	0.07	downstream	EVM0022340.3
6	21379320	14.86	T	A	0.23107	0.07	downstream	EVM0022340.3
6	21379888	8.24	T	C			downstream	EVM0022340.3
6	21381404	9.83	A	G	0.15479	0.06	non_synonymous	EVM0022340.3
6	21382600	10.97	C	G	0.17759	0.06	itron	EVM0022340.3
6	21382819	8.24	G	A			non_synonymous	EVM0022340.3
6	21389050	12.85	A	G	0.20165	0.08	itron	EVM0014817.1
6	21391787	11.65	A	G	0.20222	0.08	downstream	EVM0014817.1
6	21392314	10.47	C	G	0.17123	0.07	downstream	EVM0014817.1
6	21394273	10.79	A	T	0.18648	0.08	downstream	EVM0014817.1
6	21397499	10.72	C	A	0.17314	0.07	non_synonymous	EVM0002637.2
6	21399627	9.9	C	T	0.17898	0.09	upstream	EVM0002637.2
6	21399660	15.63	G	C	0.23298	0.5	upstream	EVM0002637.2
6	21400542	12.91	C	T	0.20453	0.49	upstream	EVM0002637.2
6	21400581	11.99	G	T	0.1862	0.45	upstream	EVM0002637.2
6	21400602	12.1	C	T	0.18895	0.45	upstream	EVM0002637.2
6	21400835	14.3	A	T	0.21941	0.48	upstream	EVM0002637.2
6	21400931	14.07	G	A	0.20499	0.49	upstream	EVM0002637.2
6	21401098	15.92	G	A	0.24642	0.49	upstream	EVM0002637.2
6	21401229	15.08	A	G	0.24397	0.49	upstream	EVM0002637.2
6	21401971	12.37	G	C	0.19271	0.37	upstream	EVM0002637.2
6	21401992	13.94	C	A	0.20555	0.4	upstream	EVM0002637.2
6	21401998	13.94	G	A	0.20555	0.4	upstream	EVM0002637.2
6	21402330	14.56	T	C	0.22694	0.48	upstream	EVM0002637.2
6	21402352	8.64	A	T			upstream	EVM0002637.2
6	21402535	14.29	G	T	0.23355	0.5	upstream	EVM0002637.2
6	21402603	8.5	A	G	0.14826	0.35	upstream	EVM0002637.2
6	21403321	12.28	T	C	0.18402	0.49	upstream	EVM0011376.1
6	21403590	13.99	T	A	0.21653	0.5	upstream	EVM0011376.1
6	21403710	14.88	C	T	0.23432	0.49	upstream	EVM0011376.1
6	21403895	14.95	C	T	0.23571	0.49	upstream	EVM0011376.1
6	21403914	9.86	T	G	0.17723	0.4	upstream	EVM0011376.1
6	21404014	14.83	T	A	0.23298	0.49	upstream	EVM0011376.1
6	21404244	10.28	T	G	0.17902	0.39	upstream	EVM0011376.1
6	21404787	15.02	T	C	0.23606	0.49	itron	EVM0011376.1
6	21404921	10.73	A	G	0.22826	0.46	itron	EVM0011376.1
6	21405473	8.08	C	G	0.14854	0.08	itron	EVM0011376.1
6	21406119	10.64	A	T	0.18893	0.44	itron	EVM0011376.1
6	21406254	10.29	A	T	0.18705	0.43	itron	EVM0011376.1
6	21406403	10.1	T	C	0.18505	0.42	itron	EVM0011376.1
6	21406838	14.49	T	G	0.22677	0.46	itron	EVM0011376.1
6	21406984	14.21	A	G	0.23571	0.49	itron	EVM0011376.1
6	21408238	14.92	T	G	0.23424	0.48	non_synonymous	EVM0011376.1
6	21408524	10.33	T	C	0.16814	0.07	non_synonymous	EVM0011376.1
6	21408600	14.92	A	T	0.23424	0.48	non_synonymous	EVM0011376.1
6	21408847	10.09	A	T	0.17845	0.43	non_synonymous	EVM0011376.1
6	21408858	14.49	C	T	0.22677	0.46	synonymous	EVM0011376.1
6	21408953	14.92	A	G	0.23424	0.48	non_synonymous	EVM0011376.1
6	21410104	10.01	T	C	0.18424	0.43	itron	EVM0011376.1
6	21410122	14.91	G	A	0.23307	0.49	itron	EVM0011376.1
6	21410737	13.97	C	G	0.21419	0.46	non_synonymous	EVM0011376.1
6	21411103	15.01	C	T	0.23878	0.49	synonymous	EVM0011376.1
6	21411159	14.18	G	A	0.21763	0.46	non_synonymous	EVM0011376.1
6	21411202	10.3	A	T	0.18405	0.43	non_synonymous	EVM0011376.1
6	21411354	10.29	G	A	0.18635	0.43	non_synonymous	EVM0011376.1
6	21411717	10.83	C	T	0.19268	0.41	non_synonymous	EVM0011376.1
6	21412029	10.21	A	C	0.18415	0.43	itron	EVM0011376.1
6	21412069	9.67	T	G	0.17848	0.43	itron	EVM0011376.1
6	21412569	10.33	T	A	0.16814	0.07	itron	EVM0011376.1
6	21412634	10.5	C	G	0.18549	0.43	itron	EVM0011376.1
6	21413296	14.78	G	T	0.2271	0.46	itron	EVM0011376.1
6	21413820	13.07	A	G	0.22826	0.49	utr_3_prime	EVM0011376.1
6	21413844	12.63	C	T	0.21908	0.49	intergenic
6	21413851	12.63	A	G	0.21908	0.49	intergenic
6	21413914	14.09	A	T	0.21367	0.49	intergenic
6	21413979	14.66	T	G	0.22212	0.49	intergenic
6	21414330	8.23	G	A			intergenic
6	21414361	8.18	A	G			intergenic
6	21414661	14.96	G	A	0.22254	0.49	intergenic
6	21415141	13.84	A	G	0.21468	0.49	utr_3_prime	EVM0001895.1
6	21415186	14.69	G	A	0.22664	0.49	utr_3_prime	EVM0001895.1
6	21415285	10.09	T	C	0.16754	0.07	utr_3_prime	EVM0001895.1
6	21415578	14.92	T	C	0.23424	0.48	itron	EVM0001895.1
6	21415741	14.86	A	T	0.23284	0.49	itron	EVM0001895.1
6	21415799	14.48	A	G	0.22231	0.49	itron	EVM0001895.1
6	21416081	14.92	G	C	0.23424	0.48	itron	EVM0001895.1
6	21416087	10.3	T	C	0.17923	0.08	itron	EVM0001895.1
6	21416114	10.2	T	C	0.16746	0.07	itron	EVM0001895.1
6	21416211	15.17	A	G	0.23424	0.49	itron	EVM0001895.1
6	21416264	14.8	T	C	0.23124	0.49	itron	EVM0001895.1
6	21416321	14.95	G	A	0.23571	0.49	itron	EVM0001895.1
6	21416330	14.53	C	A	0.22843	0.46	itron	EVM0001895.1
6	21416414	14.63	C	T	0.22602	0.49	non_synonymous	EVM0001895.1
6	21416433	14.5	C	T	0.22292	0.49	non_synonymous	EVM0001895.1
6	21416448	14.95	C	T	0.23571	0.49	non_synonymous	EVM0001895.1
6	21416482	14.05	G	A	0.22584	0.49	splice_site_region	EVM0001895.1
6	21416568	14.31	G	A	0.21622	0.49	itron	EVM0001895.1
6	21416587	14.58	A	T	0.22506	0.49	itron	EVM0001895.1
6	21416633	14.31	A	C	0.21629	0.49	itron	EVM0001895.1
6	21416695	14.63	T	A	0.22602	0.49	itron	EVM0001895.1
6	21416786	9.67	C	T	0.17247	0.08	non_synonymous	EVM0001895.1
6	21417272	13.29	C	A	0.20471	0.5	itron	EVM0001895.1
6	21417426	13.12	G	A	0.2	0.49	itron	EVM0001895.1
6	21417468	14.44	C	G	0.21774	0.49	synonymous	EVM0001895.1
6	21417475	14.44	C	G	0.21774	0.49	non_synonymous	EVM0001895.1
6	21417508	14.03	T	G	0.22632	0.49	non_synonymous	EVM0001895.1
6	21417574	15.12	A	G	0.22318	0.49	non_synonymous	EVM0001895.1
6	21417589	14.84	A	G	0.21725	0.49	non_synonymous	EVM0001895.1
6	21417604	14.6	G	A	0.21315	0.5	non_synonymous	EVM0001895.1
6	21417663	14.36	A	T	0.22005	0.49	itron	EVM0001895.1
6	21417969	14.6	C	A	0.22468	0.49	itron	EVM0001895.1
6	21418245	13.16	G	A	0.21227	0.5	itron	EVM0001895.1
6	21418262	11.6	A	G	0.20529	0.5	itron	EVM0001895.1
6	21418359	14.33	A	C	0.21858	0.49	itron	EVM0001895.1
6	21418428	14.92	T	G	0.23424	0.48	itron	EVM0001895.1
6	21418435	14.92	C	G	0.23424	0.48	itron	EVM0001895.1
6	21418461	14.92	C	T	0.23424	0.48	itron	EVM0001895.1
6	21418537	13.59	T	G	0.2083	0.49	itron	EVM0001895.1
6	21418829	15.38	G	T	0.2455	0.49	itron	EVM0001895.1
6	21418909	9.86	A	T	0.15477	0.06	itron	EVM0001895.1
6	21418978	14.92	T	C	0.23424	0.48	itron	EVM0001895.1
6	21419008	14.65	G	A	0.23455	0.48	itron	EVM0001895.1
6	21419101	15.01	A	G	0.23517	0.48	itron	EVM0001895.1
6	21419193	13.05	G	T	0.21556	0.47	itron	EVM0001895.1
6	21419314	9.61	G	A	0.1506	0.07	non_synonymous	EVM0001895.1
6	21419322	14.53	T	C	0.22843	0.46	non_synonymous	EVM0001895.1
6	21419610	16.38	A	C	0.2565	0.49	itron	EVM0001895.1
6	21419726	12.88	T	G	0.19556	0.49	itron	EVM0001895.1
6	21420176	14.88	A	G	0.2361	0.49	splice_site_region	EVM0001895.1
6	21420374	14.98	A	G	0.23622	0.48	itron	EVM0001895.1
6	21420427	9.02	T	C	0.14832	0.1	itron	EVM0001895.1
6	21420695	14.92	G	A	0.23424	0.48	itron	EVM0001895.1
6	21420942	14.74	A	C	0.22918	0.48	itron	EVM0001895.1
6	21420983	9.86	T	G	0.15477	0.06	itron	EVM0001895.1
6	21421099	15.56	A	T	0.2326	0.5	itron	EVM0001895.1
6	21421219	14.95	A	G	0.23334	0.48	itron	EVM0001895.1
6	21421246	16.71	A	G	0.25825	0.49	itron	EVM0001895.1
6	21423129	11.53	A	G	0.15112	0.43	intergenic
6	21423163	17.21	G	A	0.24353	0.5	intergenic
6	21423200	10.31	A	G	0.20393	0.43	intergenic
6	21423906	17.43	A	G	0.25915	0.49	upstream	EVM0012542.1
6	21426612	10.83	G	A	0.16642	0.23	upstream	EVM0012542.1
6	21426726	10.84	G	A	0.17074	0.24	upstream	EVM0012542.1
6	21426833	11.88	G	C	0.18243	0.15	upstream	EVM0012542.1
6	21428442	9.69	C	T	0.15172	0.07	non_synonymous	EVM0012542.1
6	21428473	18.56	A	G	0.26317	0.5	synonymous	EVM0012542.1
6	21428899	9.17	A	T	0.17141	0.43	non_synonymous	EVM0012542.1
6	21428914	17.46	T	C	0.26303	0.49	non_synonymous	EVM0012542.1
6	21429043	8.86	G	A	0.13505	0.07	non_synonymous	EVM0012542.1
6	21429137	8.59	C	T	0.14408	0.38	synonymous	EVM0012542.1
6	21429554	8.16	A	C			itron	EVM0012542.1
6	21429827	9.69	T	G	0.15172	0.07	itron	EVM0012542.1
6	21429864	11.77	C	T	0.2012	0.43	itron	EVM0012542.1
6	21430776	15.12	T	C	0.22798	0.27	downstream	EVM0012542.1
6	21431883	11.11	C	G	0.18648	0.43	downstream	EVM0012542.1
6	21431894	11.11	C	T	0.18648	0.43	downstream	EVM0012542.1
6	21431983	9.47	T	C	0.14767	0.07	downstream	EVM0012542.1
6	21443436	8.73	C	T	0.15983	0.08	intergenic
6	21443850	9.07	T	G	0.14519	0.07	intergenic
6	21444452	9.64	A	T	0.15157	0.07	intergenic
6	21444586	14.46	T	C	0.22327	0.48	intergenic
6	21445142	14.79	C	T	0.2169	0.5	intergenic
6	21445187	9.35	C	G	0.14631	0.06	intergenic
6	21445249	9.21	C	G	0.14376	0.07	intergenic
6	21445255	11.07	T	C	0.18354	0.42	intergenic
6	21445287	10.75	G	A	0.17758	0.43	intergenic
6	21445416	8.74	G	A	0.13645	0.07	intergenic
6	21446307	16.6	T	C	0.24105	0.5	intergenic
6	21446396	16.31	C	T	0.23829	0.49	intergenic
6	21446576	14.43	A	G	0.19951	0.49	intergenic
6	21448990	10.23	C	T	0.15104	0.07	intergenic
6	21449042	9.56	T	C	0.15321	0.07	intergenic
6	21449107	10.46	C	T	0.16187	0.17	intergenic
6	21449479	8.52	T	G			intergenic
6	21450967	9.62	A	T	0.15104	0.07	non_synonymous	EVM0025292.1
6	21451079	9.46	G	T	0.14992	0.07	itron	EVM0025292.1
6	21451090	8.25	T	C	0.13481	0.07	itron	EVM0025292.1
6	21451181	13.79	A	G	0.231	0.44	itron	EVM0025292.1
6	21451705	9.62	G	A	0.15104	0.07	non_synonymous	EVM0025292.1
6	21451982	9.62	C	G	0.15104	0.07	itron	EVM0025292.1
6	21452353	17.39	G	C	0.25576	0.49	non_synonymous	EVM0025292.1
6	21452393	10.72	C	G	0.18647	0.08	non_synonymous	EVM0025292.1
6	21453274	9.3	C	T	0.17928	0.08	intergenic
6	21453364	8.51	C	T	0.15699	0.08	intergenic
6	21453446	8.23	G	T	0.1528	0.07	intergenic
6	21455034	9.64	C	T	0.15104	0.07	intergenic
6	21455259	9.62	A	C	0.15104	0.07	intergenic
6	21455496	9.62	A	C	0.15104	0.07	intergenic
6	21455809	10.1	G	A	0.17585	0.1	intergenic
6	21456253	8.1	T	G			intergenic
6	21456714	8.76	T	C	0.15136	0.09	intergenic
6	21456916	9.63	G	A	0.1515	0.07	intergenic
6	21456924	8.91	C	T	0.1212	0.07	intergenic
6	21457140	8.12	A	G			intergenic
6	21457230	8.64	T	C	0.14306	0.07	intergenic
6	21457376	9.13	G	T	0.14533	0.07	intergenic
6	21457584	9.86	C	T	0.15172	0.07	intergenic
6	21457595	9.13	A	G	0.13735	0.07	intergenic
6	21457613	10.38	C	A	0.20939	0.09	intergenic
6	21457778	9.48	A	G	0.16901	0.08	intergenic
6	21457908	9.69	G	A	0.15172	0.07	intergenic
6	21458229	8.8	C	T	0.16439	0.08	intergenic
6	21458390	9.69	C	T	0.15172	0.07	intergenic
6	21458493	14.81	C	T	0.23256	0.5	intergenic
6	21458771	8.67	T	C			intergenic
6	21459073	19.24	C	A	0.27275	0.5	intergenic
6	21459319	8.85	G	A	0.1474	0.07	intergenic
6	21459480	18.37	T	G	0.26573	0.49	intergenic
6	21459510	8.46	G	A	0.13662	0.07	intergenic
6	21459825	8.46	T	C	0.13662	0.07	intergenic
6	21459940	8.37	G	T	0.12181	0.08	intergenic
6	21459988	16.33	A	T	0.23724	0.5	intergenic
6	21460991	8.54	G	A			intergenic
6	21461079	8.18	C	A			intergenic
6	21461927	9.69	G	T	0.15172	0.07	intergenic
6	21461971	8.37	A	G	0.13645	0.08	intergenic
6	21462322	9.04	T	G	0.12346	0.07	intergenic
6	21462811	17.87	C	T	0.26182	0.5	intergenic
6	21463451	9.05	C	A	0.1405	0.07	utr_3_prime	EVM0014931.1
6	21463458	9.5	G	A	0.1512	0.07	utr_3_prime	EVM0014931.1
6	21463514	8.46	G	A	0.13662	0.07	utr_3_prime	EVM0014931.1
6	21463572	9.69	C	T	0.15172	0.07	utr_3_prime	EVM0014931.1
6	21463663	9.42	G	C	0.1494	0.07	utr_3_prime	EVM0014931.1
6	21463785	9.63	A	G	0.15163	0.07	utr_3_prime	EVM0014931.1
6	21463922	8.87	G	C	0.14036	0.08	non_synonymous	EVM0014931.1
6	21464651	17.52	G	A	0.25839	0.5	itron	EVM0014931.1
6	21465062	9.69	C	T	0.15172	0.07	non_synonymous	EVM0014931.1
6	21465213	15.78	G	C	0.23228	0.5	itron	EVM0014931.1
6	21465609	8.46	A	G	0.13662	0.07	stop_lost	EVM0014931.1
6	21465892	8.46	G	A	0.13662	0.07	itron	EVM0014931.1
6	21465906	9.86	G	A	0.15747	0.07	itron	EVM0014931.1
6	21466601	9.51	A	C	0.14892	0.07	synonymous	EVM0014931.1
6	21466977	10.08	T	C	0.1647	0.07	itron	EVM0014931.1
6	21467723	9.69	C	G	0.15172	0.07	non_synonymous	EVM0014931.1
6	21467771	9.01	C	A	0.14826	0.08	itron	EVM0014931.1
6	21468250	9.66	A	C	0.15173	0.07	itron	EVM0014931.1
6	21468541	9.69	C	T	0.15172	0.07	non_synonymous	EVM0014931.1
6	21468667	8.46	A	G	0.13662	0.08	non_synonymous	EVM0014931.1
6	21468719	9.69	C	T	0.15172	0.07	non_synonymous	EVM0014931.1
6	21468961	8.46	A	G	0.13662	0.07	non_synonymous	EVM0014931.1
6	21469291	8.36	T	A	0.12628	0.07	itron	EVM0014931.1
6	21469364	16.39	A	G	0.23175	0.4	itron	EVM0014931.1
6	21470204	9.69	A	G	0.15172	0.07	itron	EVM0014931.1
6	21470412	17.31	G	A	0.25623	0.49	itron	EVM0014931.1
6	21470511	8.46	A	C	0.13662	0.07	itron	EVM0014931.1
6	21470720	17.31	T	C	0.25623	0.49	itron	EVM0014931.1
6	21470917	8.46	C	T	0.13662	0.07	itron	EVM0014931.1
6	21471134	9.69	C	T	0.15172	0.07	non_synonymous	EVM0014931.1
6	21471159	9.69	C	T	0.15172	0.07	non_synonymous	EVM0014931.1
6	21471207	8.63	G	C	0.13692	0.07	non_synonymous	EVM0014931.1
6	21471418	8.39	A	G	0.13683	0.07	synonymous	EVM0014931.1
6	21471523	8.19	A	G	0.13614	0.08	synonymous	EVM0014931.1
6	21471592	8.81	G	A	0.15208	0.07	synonymous	EVM0014931.1
6	21471749	9.19	G	A	0.15619	0.09	utr_5_prime	EVM0014931.1
6	21471994	9.69	C	T	0.15172	0.07	intergenic
6	21472015	9.02	G	A	0.15172	0.07	intergenic
6	21472079	9.95	A	G	0.19701	0.41	intergenic
6	21472206	14.88	C	T	0.23885	0.5	intergenic
6	21472340	9.35	C	T	0.15435	0.07	intergenic
6	21473886	9.69	A	G	0.15172	0.07	intergenic
6	21474138	9.91	A	G	0.15154	0.39	intergenic
6	21474267	26.06	C	T	0.32319	0.33	intergenic
6	21474275	25.42	T	A	0.31809	0.32	intergenic
6	21474517	28.25	G	T	0.34598	0.31	intergenic
6	21475047	8.03	C	T	0.12919	0.06	intergenic
6	21475567	14.6	G	A	0.21327	0.14	intergenic
6	21476226	15.21	C	T	0.20728	0.34	intergenic
6	21481665	12.93	C	T	0.20243	0.5	intergenic
6	21482241	26.28	A	G	0.31875	0.31	intergenic
6	21482255	26.28	A	G	0.31875	0.31	intergenic
6	21482309	26.51	C	T	0.31919	0.31	intergenic
6	21482361	26.7	G	A	0.32275	0.31	intergenic
6	21482693	28.47	G	A	0.33674	0.3	intergenic
6	21482994	26.23	T	A	0.33157	0.32	intergenic
6	21483282	14.6	G	A	0.21737	0.47	intergenic
6	21483534	25.31	T	C	0.3156	0.34	intergenic
6	21483953	16.32	T	G	0.21276	0.17	intergenic
6	21484149	10.22	A	G	0.183	0.08	intergenic
6	21484163	23.4	G	T	0.30718	0.36	intergenic
6	21484310	22.58	T	C	0.29802	0.33	intergenic
6	21484369	25.36	A	C	0.31189	0.3	intergenic
6	21485001	19.17	G	C	0.26791	0.36	intergenic
6	21485033	10.17	A	T	0.16099	0.5	intergenic
6	21486133	14.99	G	A	0.2095	0.5	utr_5_prime	EVM0017991.1
6	21486476	11.94	T	C	0.18969	0.47	synonymous	EVM0017991.1
6	21487258	15.41	T	G	0.2177	0.46	synonymous	EVM0017991.1
6	21487302	13.96	C	G	0.22177	0.48	itron	EVM0017991.1
6	21487372	13.77	A	T	0.21803	0.48	itron	EVM0017991.1
6	21487684	13.47	A	T	0.19828	0.46	itron	EVM0017991.1
6	21488282	15.92	A	G	0.23952	0.49	itron	EVM0017991.1
6	21488305	15.92	T	G	0.23952	0.49	itron	EVM0017991.1
6	21488603	8.34	C	T			non_synonymous	EVM0017991.1
6	21488820	12.69	T	C	0.22314	0.48	non_synonymous	EVM0017991.1
6	21488862	8.3	G	A			non_synonymous	EVM0017991.1
6	21488937	8.49	C	A			itron	EVM0017991.1
6	21489159	14.84	A	C	0.2198	0.46	itron	EVM0017991.1
6	21489701	15.73	A	G	0.24517	0.47	splice_site_region	EVM0017991.1
6	21489945	15.7	T	A	0.24343	0.47	itron	EVM0017991.1
6	21490092	15.63	C	T	0.24227	0.47	non_synonymous	EVM0017991.1
6	21490348	15.68	A	G	0.24522	0.47	itron	EVM0017991.1
6	21490376	16.19	C	T	0.25236	0.47	itron	EVM0017991.1
6	21490619	8.3	T	G			itron	EVM0017991.1
6	21490729	15.68	G	T	0.24343	0.47	itron	EVM0017991.1
6	21490762	8.3	G	T			itron	EVM0017991.1
6	21491352	8.3	A	T			intergenic
6	21491849	8.3	T	C			non_synonymous	EVM0000249.1
6	21492564	25.88	T	G	0.327	0.34	synonymous	EVM0000249.1
6	21492660	26.35	A	G	0.34214	0.33	synonymous	EVM0000249.1
6	21492876	15.25	C	A	0.23052	0.46	itron	EVM0000249.1
6	21493488	22.54	G	A	0.31367	0.35	itron	EVM0000249.1
6	21495632	15.24	C	T	0.23017	0.47	synonymous	EVM0022449.1
6	21496160	8.3	C	T			synonymous	EVM0022449.1
6	21496382	8.3	G	A			synonymous	EVM0022449.1
6	21496601	8.3	C	G			synonymous	EVM0022449.1
6	21496609	8.3	A	C			non_synonymous	EVM0022449.1
6	21496893	16.16	G	A	0.24886	0.47	non_synonymous	EVM0022449.1
6	21497372	8.3	G	A			synonymous	EVM0022449.1
6	21497589	8.19	T	C			synonymous	EVM0022449.1
6	21497751	15.41	C	G	0.23118	0.48	itron	EVM0022449.1
6	21497865	8.3	G	T			itron	EVM0022449.1
6	21498402	15.8	G	T	0.24572	0.47	itron	EVM0022449.1
6	21498657	15.7	T	G	0.24343	0.47	itron	EVM0022449.1
6	21499004	15.66	T	C	0.24359	0.47	itron	EVM0022449.1
6	21500594	15.49	A	G	0.24208	0.47	itron	EVM0022449.1
6	21500937	14.36	G	T	0.2314	0.47	synonymous	EVM0022449.1
6	21502040	15.73	A	G	0.24517	0.47	itron	EVM0022449.1
6	21502267	8.3	A	G			non_synonymous	EVM0022449.1
6	21502398	8.19	C	T			itron	EVM0022449.1
6	21502887	16.24	C	A	0.2531	0.47	itron	EVM0022449.1
6	21502924	15.74	C	T	0.24216	0.48	itron	EVM0022449.1
6	21503366	8.03	G	A			synonymous_STOP	EVM0022449.1
6	21503539	15.9	T	A	0.24963	0.47	utr_3_prime	EVM0022449.1
6	21503823	8.86	G	A	0.12071	0.09	utr_3_prime	EVM0022449.1
6	21504658	8.99	C	A			non_synonymous	EVM0020853.1
6	21505225	16.2	A	G	0.24247	0.47	synonymous	EVM0020853.1
6	21505281	8.3	T	A			itron	EVM0020853.1
6	21505339	15.7	C	A	0.24343	0.47	itron	EVM0020853.1
6	21505345	8.22	A	C			itron	EVM0020853.1
6	21505842	12.79	G	A	0.20118	0.48	itron	EVM0020853.1
6	21506278	15.44	C	G	0.23536	0.47	itron	EVM0020853.1
6	21506313	11.66	A	G	0.18921	0.1	itron	EVM0020853.1
6	21506488	9.16	T	A			upstream	EVM0020853.1
6	21506807	14.34	G	T	0.20761	0.47	upstream	EVM0020853.1
6	21507157	8.3	G	A			upstream	EVM0020853.1
6	21507415	16.15	T	C	0.23412	0.47	upstream	EVM0020853.1
6	21508517	10.01	C	T			upstream	EVM0017089.1
6	21508704	15.07	C	T	0.24015	0.48	upstream	EVM0017089.1
6	21508859	8	G	T			upstream	EVM0017089.1
6	21508940	8.05	G	A			upstream	EVM0017089.1
6	21509177	8.58	G	A			upstream	EVM0017089.1
6	21511478	11.5	A	G	0.1634	0.36	synonymous	EVM0017089.1
6	21514274	11.29	A	G	0.17698	0.49	non_synonymous	EVM0017089.1
6	21514685	8.4	A	T			downstream	EVM0017089.1
6	21514874	8.29	G	T			downstream	EVM0017089.1
6	21515688	15.19	C	T	0.21798	0.46	upstream	EVM0010255.1
6	21515722	15.17	C	T	0.22414	0.45	upstream	EVM0010255.1
6	21515873	8.73	G	A	0.14094	0.48	upstream	EVM0010255.1
6	21516269	12.46	C	A	0.1799	0.49	upstream	EVM0010255.1
6	21517744	15.28	C	T	0.20537	0.46	itron	EVM0010255.1
6	21517846	9.86	C	A	0.15477	0.06	itron	EVM0010255.1
6	21518732	16.77	A	G	0.26111	0.21	itron	EVM0010255.1
6	21519554	17.39	C	T	0.26024	0.19	synonymous	EVM0010255.1
6	21519686	14.26	T	A	0.22861	0.19	itron	EVM0010255.1
6	21519705	14.85	A	G	0.22968	0.19	itron	EVM0010255.1
6	21519756	14.74	C	G	0.23916	0.19	itron	EVM0010255.1
6	21519786	14.6	C	T	0.25252	0.22	itron	EVM0010255.1
6	21520077	16.22	T	G	0.25621	0.2	itron	EVM0010255.1
6	21520411	15.68	A	G	0.24292	0.2	utr_3_prime	EVM0010255.1
6	21520546	15.25	T	A	0.22523	0.19	utr_3_prime	EVM0010255.1
6	21520599	9.75	G	T	0.19181	0.23	downstream	EVM0010255.1
6	21520697	12.65	C	A	0.18326	0.47	downstream	EVM0010255.1
6	21520710	15.06	A	G	0.22505	0.19	downstream	EVM0010255.1
6	21520944	11.73	G	A	0.18802	0.21	downstream	EVM0010255.1
6	21520967	9.2	C	T	0.14515	0.46	downstream	EVM0010255.1
6	21521209	12.77	C	A	0.17597	0.43	downstream	EVM0010255.1
6	21522086	15.45	C	T	0.23798	0.2	downstream	EVM0010255.1
6	21522263	15.74	G	A	0.25515	0.24	downstream	EVM0010255.1
6	21522292	15.99	G	T	0.24663	0.2	downstream	EVM0010255.1
6	21522416	10.5	T	A	0.15657	0.43	downstream	EVM0010255.1
6	21522834	18.04	T	G	0.27285	0.2	downstream	EVM0010255.1
6	21522951	10.3	G	A	0.14773	0.46	downstream	EVM0010255.1
6	21522959	14.61	A	T	0.22508	0.2	downstream	EVM0010255.1
6	21523037	13	A	C	0.18534	0.18	downstream	EVM0010255.1
6	21523262	16.44	C	T	0.24825	0.2	downstream	EVM0010255.1
6	21523285	15.18	T	G	0.19616	0.47	downstream	EVM0010255.1
6	21523396	11.78	C	A	0.15602	0.46	downstream	EVM0010255.1
6	21523428	12.8	G	A	0.17385	0.48	downstream	EVM0010255.1
6	21523727	24.83	G	T	0.30696	0.33	downstream	EVM0010255.1
6	21523761	28.83	A	G	0.36847	0.33	downstream	EVM0010255.1
6	21523988	20.1	G	A	0.28397	0.33	downstream	EVM0010255.1
6	21523996	13.01	C	T	0.18917	0.45	downstream	EVM0010255.1
6	21524144	16.2	G	C	0.24625	0.17	downstream	EVM0010255.1
6	21524519	28.14	A	G	0.37529	0.39	downstream	EVM0010255.1
6	21524558	11.58	T	C	0.14359	0.43	downstream	EVM0010255.1
6	21524695	8.55	G	A			downstream	EVM0010255.1
6	21524770	24.67	C	T	0.34771	0.41	downstream	EVM0010255.1
6	21524991	20.77	T	A	0.2785	0.32	downstream	EVM0010255.1
6	21525050	23.33	A	C	0.30998	0.39	downstream	EVM0010255.1
6	21525252	16.05	G	A	0.20859	0.47	downstream	EVM0010255.1
6	21529068	20.18	T	C	0.3133	0.33	intergenic
6	21529364	27.74	G	C	0.36667	0.39	utr_5_prime	EVM0000383.1
6	21529573	20.67	C	A	0.33472	0.45	non_synonymous	EVM0000383.1
6	21529696	14.06	A	G	0.22979	0.21	synonymous	EVM0000383.1
6	21529717	15.62	G	T	0.21061	0.46	non_synonymous	EVM0000383.1
6	21530525	24.43	C	T	0.34245	0.3	non_synonymous	EVM0000383.1
6	21530554	26.7	G	T	0.35031	0.38	non_synonymous	EVM0000383.1
6	21530561	26.7	C	G	0.35031	0.38	non_synonymous	EVM0000383.1
6	21530681	8.71	C	G	0.15477	0.05	non_synonymous	EVM0000383.1
6	21530954	16.89	C	A	0.25683	0.2	non_synonymous	EVM0000383.1
6	21530962	28.07	T	A	0.37419	0.39	non_synonymous	EVM0000383.1
6	21531043	19.78	T	C	0.33681	0.46	stop_lost	EVM0000383.1
6	21531115	26.9	C	T	0.36094	0.39	non_synonymous	EVM0000383.1
6	21531149	27.79	A	G	0.36667	0.39	non_synonymous	EVM0000383.1
6	21531267	26.96	G	A	0.36365	0.39	itron	EVM0000383.1
6	21531317	25.78	A	G	0.37035	0.41	itron	EVM0000383.1
6	21531399	16.66	T	A	0.26968	0.23	itron	EVM0000383.1
6	21531412	25.41	C	T	0.36261	0.41	itron	EVM0000383.1
6	21531429	15.81	G	A	0.21461	0.46	itron	EVM0000383.1
6	21531530	27.04	T	G	0.35835	0.39	itron	EVM0000383.1
6	21531578	27.79	C	A	0.36667	0.39	itron	EVM0000383.1
6	21531677	27.79	T	C	0.36945	0.39	itron	EVM0000383.1
6	21531734	25.37	T	C	0.36007	0.42	itron	EVM0000383.1
6	21531819	26.13	A	G	0.36835	0.41	itron	EVM0000383.1
6	21531873	14.68	G	C	0.21707	0.16	itron	EVM0000383.1
6	21531897	15.66	A	T	0.21196	0.46	utr_3_prime	EVM0000383.1
6	21531994	26.06	T	C	0.34469	0.39	utr_3_prime	EVM0000383.1
6	21532207	15.53	A	G	0.23701	0.17	utr_3_prime	EVM0000383.1
6	21532215	26.49	G	A	0.34737	0.36	utr_3_prime	EVM0000383.1
6	21532257	27.04	A	T	0.35835	0.39	utr_3_prime	EVM0000383.1
6	21532264	26.06	C	T	0.34997	0.3	utr_3_prime	EVM0000383.1
6	21532374	27.65	G	A	0.36483	0.38	utr_3_prime	EVM0000383.1
6	21532579	15.62	A	C	0.2101	0.46	utr_3_prime	EVM0000383.1
6	21532610	9.8	G	T			utr_3_prime	EVM0000383.1
6	21532811	19.98	T	A	0.28095	0.28	utr_3_prime	EVM0000383.1

## Sheet: Data 5
Data 5. Statistics of the heterozygosity level of the 558 sex associated SNPs (-log10(P) > 8).
INDV	O(HOM)	E(HOM)	N_SITES	F	homo	hete	Group	Sex
R001	519	394	548	0.81167	0.94708	0.0529197	Landrace2	Female
R002	516	391.4	544	0.81657	0.948529	0.0514706	Landrace2	Female
R006	508	378.9	533	0.83778	0.953096	0.0469043	Landrace2	Female
R008	545	393.7	548	0.98055	0.994526	0.00547445	Landrace2	Female
R011	550	395.5	551	0.99357	0.998185	0.00181488	Landrace2	Female
R013	522	396	550	0.81823	0.949091	0.0509091	Landrace2	Female
R014	520	395.5	550	0.80586	0.945455	0.0545455	Landrace2	Female
R015	549	394.1	549	1	1	0	Landrace2	Female
R018	196	390.8	546	-1.25573	0.358974	0.641026	Landrace2	Female
R020	524	396.2	551	0.82562	0.950998	0.0490018	Landrace2	Female
R021	549	395.3	550	0.99354	0.998182	0.00181818	Landrace2	Female
R023	547	395.7	551	0.97424	0.99274	0.00725953	Landrace2	Female
R030	325	382.9	533	-0.38542	0.609756	0.390244	Landrace2	Female
R036	550	394.8	550	1	1	0	Landrace2	Female
R038	351	393.8	548	-0.27783	0.640511	0.359489	Landrace2	Female
R042	504	364.1	504	1	1	0	Landrace2	Female
R045	323	371.7	517	-0.3353	0.624758	0.375242	Landrace2	Female
R046	547	393.1	547	1	1	0	Landrace2	Female
R061	443	388.9	544	0.34891	0.814338	0.185662	Landrace2	Female
R062	528	395	550	0.85807	0.96	0.04	Landrace2	Female
R063	505	377.8	531	0.83029	0.951036	0.0489642	Landrace2	Female
R065	495	366.9	508	0.90789	0.974409	0.0255906	Landrace2	Female
R069	232	382.6	534	-0.99454	0.434457	0.565543	Landrace2	Female
R074	198	390.5	545	-1.24577	0.363303	0.636697	Landrace2	Female
R078	539	391.2	543	0.97366	0.992634	0.00736648	Landrace2	Female
R080	550	394.9	550	1	1	0	Landrace2	Female
R103	320	384.5	535	-0.42842	0.598131	0.401869	Landrace2	Female
R105	548	394.3	549	0.99354	0.998179	0.00182149	Landrace2	Female
R107	327	384.4	535	-0.38079	0.611215	0.388785	Landrace2	Female
R108	545	391.9	545	1	1	0	Landrace2	Female
R113	225	381.6	532	-1.04086	0.422932	0.577068	Landrace2	Female
R120	501	375.5	528	0.82298	0.948864	0.0511364	Landrace2	Female
R129	503	376.5	530	0.82409	0.949057	0.0509434	Landrace2	Female
R130	323	372.5	518	-0.34009	0.623552	0.376448	Landrace2	Female
R136	549	395.5	550	0.99353	0.998182	0.00181818	Landrace2	Female
R189	395	382.7	536	0.07997	0.73694	0.26306	Landrace2	Female
R192	325	381.8	532	-0.37798	0.610902	0.389098	Landrace2	Female
R193	444	386.4	541	0.3726	0.820702	0.179298	Landrace2	Female
R194	197	393.6	549	-1.26548	0.358834	0.641166	Landrace2	Female
R198	476	389.8	543	0.56266	0.876611	0.123389	Landrace2	Female
R206	444	392.2	547	0.33468	0.8117	0.1883	Landrace2	Female
R210	244	390.4	544	-0.95366	0.448529	0.551471	Landrace2	Female
R215	518	392	546	0.8182	0.948718	0.0512821	Landrace2	Female
R232	219	386	540	-1.08382	0.405556	0.594444	Landrace2	Female
R234	500	375.6	528	0.81623	0.94697	0.0530303	Landrace2	Female
R244	508	386.5	538	0.80192	0.944238	0.0557621	Landrace2	Female
R245	526	393.3	548	0.8578	0.959854	0.040146	Landrace2	Female
R249	325	381.7	531	-0.37971	0.612053	0.387947	Landrace2	Female
R250	247	387.1	541	-0.9109	0.456562	0.543438	Landrace2	Female
R256	550	395.5	551	0.99357	0.998185	0.00181488	Landrace2	Female
R260	475	347.6	495	0.86429	0.959596	0.040404	Landrace2	Female
R263	196	392.3	547	-1.26956	0.358318	0.641682	Landrace2	Female
R265	441	393.4	548	0.3078	0.804745	0.195255	Landrace2	Female
R271	509	392.4	545	0.76414	0.933945	0.066055	Landrace2	Female
R273	483	395.8	550	0.5656	0.878182	0.121818	Landrace2	Female
R284	201	396.2	551	-1.26056	0.364791	0.635209	Landrace2	Female
R290	498	360.2	499	0.9928	0.997996	0.00200401	Landrace2	Female
R298	338	394.7	549	-0.36704	0.615665	0.384335	Landrace2	Female
R299	550	395.5	551	0.99357	0.998185	0.00181488	Landrace2	Female
R305	551	395.6	551	1	1	0	Landrace2	Female
R306	506	377.9	532	0.83124	0.951128	0.0488722	Landrace2	Female
R309	523	395.6	550	0.82517	0.950909	0.0490909	Landrace2	Female
R312	519	393.3	548	0.81248	0.94708	0.0529197	Landrace2	Female
R315	493	380.1	534	0.7336	0.923221	0.076779	Landrace2	Female
R321	202	390.4	545	-1.2184	0.370642	0.629358	Landrace2	Female
R326	495	359.3	496	0.99269	0.997984	0.00201613	Landrace2	Female
R040	432	396.4	551	0.23011	0.784029	0.215971	Landrace1	Female
R041	431	395.5	550	0.22998	0.783636	0.216364	Landrace1	Female
R059	457	391.6	544	0.42922	0.840074	0.159926	Landrace1	Female
R060	353	390.3	544	-0.2425	0.648897	0.351103	Landrace1	Female
R076	331	388.4	540	-0.37832	0.612963	0.387037	Landrace1	Female
R079	350	391.9	546	-0.27203	0.641026	0.358974	Landrace1	Female
R083	346	390	544	-0.286	0.636029	0.363971	Landrace1	Female
R123	349	392.8	547	-0.28418	0.638026	0.361974	Landrace1	Female
R128	500	361.6	501	0.99283	0.998004	0.00199601	Landrace1	Female
R131	549	396.5	552	0.98071	0.994565	0.00543478	Landrace1	Female
R137	548	395	550	0.98709	0.996364	0.00363636	Landrace1	Female
R156	347	391.5	545	-0.29001	0.636697	0.363303	Landrace1	Female
R158	199	389.5	544	-1.2333	0.365809	0.634191	Landrace1	Female
R165	510	371.9	515	0.96507	0.990291	0.00970874	Landrace1	Female
R169	331	380.7	529	-0.33528	0.625709	0.374291	Landrace1	Female
R171	319	387.1	539	-0.44811	0.591837	0.408163	Landrace1	Female
R195	336	389.3	542	-0.34888	0.619926	0.380074	Landrace1	Female
R202	348	391.9	546	-0.28512	0.637363	0.362637	Landrace1	Female
R209	349	391.2	545	-0.27476	0.640367	0.359633	Landrace1	Female
R219	477	363.7	503	0.81335	0.94831	0.0516899	Landrace1	Female
R226	209	390.1	544	-1.17669	0.384191	0.615809	Landrace1	Female
R240	499	361.5	500	0.99278	0.998	0.002	Landrace1	Female
R254	260	384.8	536	-0.82498	0.485075	0.514925	Landrace1	Female
R258	346	391.2	545	-0.29415	0.634862	0.365138	Landrace1	Female
R262	427	391.4	544	0.23324	0.784926	0.215074	Landrace1	Female
R266	345	388.9	541	-0.28888	0.637708	0.362292	Landrace1	Female
R276	346	390.9	545	-0.29173	0.634862	0.365138	Landrace1	Female
R278	506	376.8	530	0.84332	0.954717	0.045283	Landrace1	Female
R003	549	396.5	552	0.9807	0.994565	0.00543478	MECMA	Female
R004	547	395.6	550	0.98056	0.994545	0.00545455	MECMA	Female
R005	548	396	551	0.98065	0.994555	0.00544465	MECMA	Female
R028	199	394.1	549	-1.25986	0.362477	0.637523	MECMA	Female
R100	222	394.8	550	-1.11336	0.403636	0.596364	MECMA	Female
R110	542	397.5	553	0.92928	0.980108	0.0198915	MECMA	Female
R127	552	396.5	552	1	1	0	MECMA	Female
R211	500	374.4	527	0.82303	0.948767	0.0512334	MECMA	Female
R221	550	396	551	0.99355	0.998185	0.00181488	MECMA	Female
R231	550	397.5	553	0.98071	0.994575	0.00542495	MECMA	Female
R017	10	319.4	547	-1.35905	0.0182815	0.981718	Landrace2	Male
R019	198	318.2	545	-0.52968	0.363303	0.636697	Landrace2	Male
R022	196	320.4	549	-0.54395	0.357013	0.642987	Landrace2	Male
R027	158	319.1	547	-0.70692	0.288848	0.711152	Landrace2	Male
R031	201	320.6	550	-0.5211	0.365455	0.634545	Landrace2	Male
R032	201	319.5	548	-0.51888	0.366788	0.633212	Landrace2	Male
R044	14	319.4	547	-1.34212	0.0255941	0.974406	Landrace2	Male
R048	11	319.9	548	-1.35386	0.020073	0.979927	Landrace2	Male
R049	22	320	548	-1.30675	0.040146	0.959854	Landrace2	Male
R056	76	319.8	548	-1.06852	0.138686	0.861314	Landrace2	Male
R066	202	320	549	-0.51499	0.367942	0.632058	Landrace2	Male
R070	199	316.1	543	-0.51628	0.366483	0.633517	Landrace2	Male
R077	27	320.4	549	-1.28381	0.0491803	0.95082	Landrace2	Male
R099	9	320.5	549	-1.36289	0.0163934	0.983607	Landrace2	Male
R101	223	306.4	525	-0.38156	0.424762	0.575238	Landrace2	Male
R104	357	315.4	543	0.18261	0.657459	0.342541	Landrace2	Male
R106	60	320.9	550	-1.13867	0.109091	0.890909	Landrace2	Male
R109	254	319.7	548	-0.28771	0.463504	0.536496	Landrace2	Male
R112	181	318.1	545	-0.60421	0.33211	0.66789	Landrace2	Male
R119	182	321	550	-0.60734	0.330909	0.669091	Landrace2	Male
R121	12	321.5	551	-1.34819	0.0217786	0.978221	Landrace2	Male
R125	202	321.8	552	-0.52061	0.365942	0.634058	Landrace2	Male
R132	164	321.5	551	-0.68629	0.297641	0.702359	Landrace2	Male
R133	170	322.1	552	-0.66136	0.307971	0.692029	Landrace2	Male
R134	221	308.4	529	-0.39618	0.417769	0.582231	Landrace2	Male
R144	340	322.1	552	0.07801	0.615942	0.384058	Landrace2	Male
R167	252	317.2	544	-0.28734	0.463235	0.536765	Landrace2	Male
R182	250	318.7	547	-0.30119	0.457038	0.542962	Landrace2	Male
R184	340	322.1	552	0.07801	0.615942	0.384058	Landrace2	Male
R185	390	309.8	532	0.36107	0.733083	0.266917	Landrace2	Male
R187	17	321.5	551	-1.32641	0.030853	0.969147	Landrace2	Male
R190	382	310.5	534	0.31985	0.715356	0.284644	Landrace2	Male
R191	6	320.9	550	-1.37487	0.0109091	0.989091	Landrace2	Male
R200	199	321.4	551	-0.53338	0.361162	0.638838	Landrace2	Male
R203	352	316.5	543	0.15655	0.64825	0.35175	Landrace2	Male
R208	356	321.1	550	0.15259	0.647273	0.352727	Landrace2	Male
R212	201	320	549	-0.51961	0.36612	0.63388	Landrace2	Male
R213	173	320.3	549	-0.64384	0.315118	0.684882	Landrace2	Male
R222	249	316.5	542	-0.29913	0.45941	0.54059	Landrace2	Male
R247	219	316.9	544	-0.43135	0.402574	0.597426	Landrace2	Male
R261	200	318.7	547	-0.51982	0.365631	0.634369	Landrace2	Male
R279	475	310.7	535	0.73247	0.88785	0.11215	Landrace2	Male
R304	198	317.4	545	-0.5249	0.363303	0.636697	Landrace2	Male
R313	69	318.9	546	-1.10006	0.126374	0.873626	Landrace2	Male
R319	69	318.3	545	-1.09933	0.126606	0.873394	Landrace2	Male
R320	366	317.2	545	0.21413	0.67156	0.32844	Landrace2	Male
R067	198	320.9	550	-0.53671	0.36	0.64	Landrace1	Male
R098	207	318.7	546	-0.49128	0.379121	0.620879	Landrace1	Male
R102	197	317.8	545	-0.53189	0.361468	0.638532	Landrace1	Male
R114	210	315.2	541	-0.46574	0.38817	0.61183	Landrace1	Male
R117	211	313.9	539	-0.45682	0.391466	0.608534	Landrace1	Male
R118	211	314.9	541	-0.45978	0.390018	0.609982	Landrace1	Male
R126	240	318.7	546	-0.34612	0.43956	0.56044	Landrace1	Male
R151	234	318.4	546	-0.37081	0.428571	0.571429	Landrace1	Male
R153	232	315.6	541	-0.37067	0.428835	0.571165	Landrace1	Male
R155	6	321.5	551	-1.37445	0.0108893	0.989111	Landrace1	Male
R170	244	318	545	-0.32594	0.447706	0.552294	Landrace1	Male
R188	476	311.7	537	0.72921	0.886406	0.113594	Landrace1	Male
R214	251	320.8	550	-0.30438	0.456364	0.543636	Landrace1	Male
R229	215	317.9	546	-0.45134	0.393773	0.606227	Landrace1	Male
R026	195	320.4	549	-0.54853	0.355191	0.644809	MECMA	Male
R051	200	322	552	-0.53019	0.362319	0.637681	MECMA	Male
R176	200	321.5	551	-0.52918	0.362976	0.637024	MECMA	Male
R181	436	311.9	536	0.55384	0.813433	0.186567	MECMA	Male
R217	197	317.4	544	-0.53141	0.362132	0.637868	MECMA	Male
R239	241	315.6	541	-0.33077	0.445471	0.554529	MECMA	Male
R252	250	319.3	547	-0.30414	0.457038	0.542962	MECMA	Male
R295	200	322	552	-0.53048	0.362319	0.637681	MECMA	Male
R311	14	321	550	-1.34024	0.0254545	0.974545	MECMA	Male

## Sheet: Data 6
Data 6 Functional annotation of significant expansion gene families (P < 0.05).
GeneID	GO	Interpro	KEGG	Nr	Swissprot	TrEMBL
Moatr01bG0005600.1	GO:0043531; ADP binding; molecular_function	IPR002182; NB-ARC	K13457 disease resistance protein RPM1 | (RefSeq) disease resistance protein RPM1-like	XP_010105407.1:disease resistance protein RPM1 [Morus notabilis] >EXC04630.1 Disease resistance protein RPM1 [Morus notabilis]	sp|Q39214|RPM1_ARATH:Disease resistance protein RPM1 OS=Arabidopsis thaliana OX=3702 GN=RPM1 PE=1 SV=1	sp|W9RIN6|W9RIN6_9ROSA:1473
Moatr01bG0006000.1	GO:0043531; ADP binding; molecular_function	IPR002182; NB-ARC	K13457 disease resistance protein RPM1 | (RefSeq) disease resistance protein RPM1-like	EXB93791.1:Disease resistance protein RPM1 [Morus notabilis]	sp|Q39214|RPM1_ARATH:Disease resistance protein RPM1 OS=Arabidopsis thaliana OX=3702 GN=RPM1 PE=1 SV=1	sp|W9RIN6|W9RIN6_9ROSA:1573
Moatr01bG0017200.1	-	IPR025312; Domain of unknown function DUF4216	no KO assigned | (RefSeq) uncharacterized LOC109183385	PON91048.1:LOW QUALITY PROTEIN: hypothetical protein TorRG33x02_130790 [Trema orientale]	-	sp|A0A2P5EZT7|A0A2P5EZT7_TREOI:171
Moatr01bG0024800.1	GO:0005524; ATP binding; molecular_function	IPR000330; SNF2-related, N-terminal domain IPR001650; Helicase, C-terminal	K10875 DNA repair and recombination protein RAD54 and RAD54-like protein [EC:3.6.4.-] | (RefSeq) SNF2 domain-containing protein CLASSY 4	EXC26759.1:hypothetical protein L484_023375 [Morus notabilis]	sp|F4I8S3|CLSY3_ARATH:SNF2 domain-containing protein CLASSY 3 OS=Arabidopsis thaliana OX=3702 GN=CLSY3 PE=1 SV=1	sp|W9SU73|W9SU73_9ROSA:2081
Moatr01bG0025500.1	GO:0004672; protein kinase activity; molecular_function GO:0006468; protein phosphorylation; biological_process	IPR001245; Serine-threonine/tyrosine-protein kinase, catalytic domain	K04733 interleukin-1 receptor-associated kinase 4 [EC:2.7.11.1] | (RefSeq) rust resistance kinase Lr10-like	EXB55391.1:G-type lectin S-receptor-like serine/threonine-protein kinase [Morus notabilis]	sp|Q9FLV4|Y5248_ARATH:G-type lectin S-receptor-like serine/threonine-protein kinase At5g24080 OS=Arabidopsis thaliana OX=3702 GN=At5g24080 PE=2 SV=1	sp|W9QVK8|W9QVK8_9ROSA:781
Moatr01bG0025600.1	GO:0004672; protein kinase activity; molecular_function GO:0005524; ATP binding; molecular_function GO:0006468; protein phosphorylation; biological_process	IPR000719; Protein kinase domain	K04733 interleukin-1 receptor-associated kinase 4 [EC:2.7.11.1] | (RefSeq) rust resistance kinase Lr10-like	EXB55391.1:G-type lectin S-receptor-like serine/threonine-protein kinase [Morus notabilis]	sp|Q9FLV4|Y5248_ARATH:G-type lectin S-receptor-like serine/threonine-protein kinase At5g24080 OS=Arabidopsis thaliana OX=3702 GN=At5g24080 PE=2 SV=1	sp|W9QVK8|W9QVK8_9ROSA:762
Moatr01bG0025700.1	GO:0004672; protein kinase activity; molecular_function GO:0005524; ATP binding; molecular_function GO:0006468; protein phosphorylation; biological_process	IPR000719; Protein kinase domain	K04733 interleukin-1 receptor-associated kinase 4 [EC:2.7.11.1] | (RefSeq) G-type lectin S-receptor-like serine/threonine-protein kinase At1g34300	XP_010094216.2:G-type lectin S-receptor-like serine/threonine-protein kinase SD2-5 isoform X1 [Morus notabilis]	sp|Q8RWZ5|SD25_ARATH:G-type lectin S-receptor-like serine/threonine-protein kinase SD2-5 OS=Arabidopsis thaliana OX=3702 GN=SD25 PE=1 SV=1	sp|W9QVX4|W9QVX4_9ROSA:764
Moatr01bG0025800.1	GO:0004672; protein kinase activity; molecular_function GO:0005524; ATP binding; molecular_function GO:0006468; protein phosphorylation; biological_process	IPR000719; Protein kinase domain	no KO assigned | (RefSeq) rust resistance kinase Lr10-like	XP_010094218.2:rust resistance kinase Lr10 isoform X2 [Morus notabilis]	sp|P93604|LRK10_WHEAT:Rust resistance kinase Lr10 OS=Triticum aestivum OX=4565 GN=LRK10 PE=2 SV=1	sp|W9R3N5|W9R3N5_9ROSA:822
Moatr01bG0025900.1	GO:0004672; protein kinase activity; molecular_function GO:0005524; ATP binding; molecular_function GO:0006468; protein phosphorylation; biological_process	IPR000719; Protein kinase domain	no KO assigned | (RefSeq) rust resistance kinase Lr10-like	XP_010094218.2:rust resistance kinase Lr10 isoform X2 [Morus notabilis]	sp|P93604|LRK10_WHEAT:Rust resistance kinase Lr10 OS=Triticum aestivum OX=4565 GN=LRK10 PE=2 SV=1	sp|W9R3N5|W9R3N5_9ROSA:828
Moatr01bG0034300.1	GO:0005506; iron ion binding; molecular_function GO:0016705; oxidoreductase activity, acting on paired donors, with incorporation or reduction of molecular oxygen; molecular_function GO:0020037; heme binding; molecular_function GO:0055114; oxidation-reduction process; biological_process	IPR001128; Cytochrome P450	no KO assigned | (RefSeq) hypothetical protein	XP_024025626.1:cytochrome P450 71D10 [Morus notabilis]	sp|O48923|C71DA_SOYBN:Cytochrome P450 71D10 OS=Glycine max OX=3847 GN=CYP71D10 PE=2 SV=1	sp|A0A2N9EGQ3|A0A2N9EGQ3_FAGSY:660
Moatr01bG0036000.1	GO:0043531; ADP binding; molecular_function	IPR002182; NB-ARC	K13457 disease resistance protein RPM1 | (RefSeq) disease resistance protein RPM1-like	XP_010101799.1:disease resistance protein RPM1 [Morus notabilis] >EXB89763.1 Disease resistance protein RPM1 [Morus notabilis]	sp|Q39214|RPM1_ARATH:Disease resistance protein RPM1 OS=Arabidopsis thaliana OX=3702 GN=RPM1 PE=1 SV=1	sp|W9S5H4|W9S5H4_9ROSA:1556
Moatr01bG0036100.1	-	-	K13457 disease resistance protein RPM1 | (RefSeq) disease resistance protein RPM1	EXB49716.1:Disease resistance protein RPM1 [Morus notabilis]	-	sp|W9RBQ0|W9RBQ0_9ROSA:353
Moatr01bG0036300.1	GO:0043531; ADP binding; molecular_function	IPR002182; NB-ARC	no KO assigned | (RefSeq) uncharacterized LOC100800476	XP_024018529.1:disease resistance protein RPM1 [Morus notabilis]	sp|Q39214|RPM1_ARATH:Disease resistance protein RPM1 OS=Arabidopsis thaliana OX=3702 GN=RPM1 PE=1 SV=1	sp|W9S5H4|W9S5H4_9ROSA:1417
Moatr01bG0036500.1	GO:0043531; ADP binding; molecular_function	IPR002182; NB-ARC	K13457 disease resistance protein RPM1 | (RefSeq) disease resistance protein RPM1-like	XP_024018529.1:disease resistance protein RPM1 [Morus notabilis]	sp|Q39214|RPM1_ARATH:Disease resistance protein RPM1 OS=Arabidopsis thaliana OX=3702 GN=RPM1 PE=1 SV=1	sp|W9RBQ0|W9RBQ0_9ROSA:1295
Moatr01bG0036600.1	GO:0043531; ADP binding; molecular_function	IPR002182; NB-ARC	K13457 disease resistance protein RPM1 | (RefSeq) disease resistance protein RPM1-like	XP_010101799.1:disease resistance protein RPM1 [Morus notabilis] >EXB89763.1 Disease resistance protein RPM1 [Morus notabilis]	sp|Q39214|RPM1_ARATH:Disease resistance protein RPM1 OS=Arabidopsis thaliana OX=3702 GN=RPM1 PE=1 SV=1	sp|W9S5H4|W9S5H4_9ROSA:1386
Moatr01bG0036700.1	GO:0043531; ADP binding; molecular_function	IPR002182; NB-ARC	K13457 disease resistance protein RPM1 | (RefSeq) disease resistance protein RPM1-like	EXB49716.1:Disease resistance protein RPM1 [Morus notabilis]	sp|Q39214|RPM1_ARATH:Disease resistance protein RPM1 OS=Arabidopsis thaliana OX=3702 GN=RPM1 PE=1 SV=1	sp|W9RBQ0|W9RBQ0_9ROSA:1005
Moatr01bG0037400.1	-	IPR022251; Protein of unknown function wound-induced	no KO assigned | (RefSeq) uncharacterized LOC105632826	XP_010101762.1:uncharacterized protein LOC21401684 [Morus notabilis]	-	sp|W9RRT7|W9RRT7_9ROSA:106
Moatr01bG0038600.1	GO:0043531; ADP binding; molecular_function	IPR002182; NB-ARC	K13457 disease resistance protein RPM1 | (RefSeq) disease resistance protein RPM1-like	XP_024018529.1:disease resistance protein RPM1 [Morus notabilis]	sp|Q39214|RPM1_ARATH:Disease resistance protein RPM1 OS=Arabidopsis thaliana OX=3702 GN=RPM1 PE=1 SV=1	sp|W9S5H4|W9S5H4_9ROSA:1459
Moatr01bG0042900.1	-	IPR025452; Domain of unknown function DUF4218	no KO assigned | (RefSeq) uncharacterized LOC107829616	XP_024029938.1:uncharacterized protein LOC112094094 [Morus notabilis]	-	sp|A0A438J0W7|A0A438J0W7_VITVI:217
Moatr01bG0043500.1	-	IPR008030; NmrA-like domain	no KO assigned | (RefSeq) isoeugenol synthase 1	XP_024018545.1:LOW QUALITY PROTEIN: isoeugenol synthase 1 [Morus notabilis]	sp|Q15GI3|IGS1_PETHY:Isoeugenol synthase 1 OS=Petunia hybrida OX=4102 GN=IGS1 PE=1 SV=1	sp|A0A978UP86|A0A978UP86_ZIZJJ:362
Moatr01bG0044800.1	-	-	K13457 disease resistance protein RPM1 | (RefSeq) NB-ARC domain disease resistance protein	PON65804.1:NB-ARC domain, LRR domain containing protein [Trema orientale]	-	sp|A0A2P5CXM8|A0A2P5CXM8_TREOI:78.2
Moatr01bG0045800.1	GO:0043531; ADP binding; molecular_function	IPR002182; NB-ARC	K13457 disease resistance protein RPM1 | (RefSeq) disease resistance protein RPM1-like	XP_024018887.1:disease resistance protein RPM1 [Morus notabilis]	sp|Q39214|RPM1_ARATH:Disease resistance protein RPM1 OS=Arabidopsis thaliana OX=3702 GN=RPM1 PE=1 SV=1	sp|W9QZ34|W9QZ34_9ROSA:1796
Moatr01bG0051700.1	-	IPR025312; Domain of unknown function DUF4216	no KO assigned | (RefSeq) uncharacterized LOC109183385	PON91048.1:LOW QUALITY PROTEIN: hypothetical protein TorRG33x02_130790 [Trema orientale]	-	sp|A0A2P5EZT7|A0A2P5EZT7_TREOI:167
Moatr01bG0052600.1	GO:0043531; ADP binding; molecular_function	IPR002182; NB-ARC	K13457 disease resistance protein RPM1 | (RefSeq) disease resistance protein RPM1	XP_010093722.1:disease resistance protein RPM1 [Morus notabilis] >EXB54528.1 Disease resistance protein RPM1 [Morus notabilis]	sp|Q39214|RPM1_ARATH:Disease resistance protein RPM1 OS=Arabidopsis thaliana OX=3702 GN=RPM1 PE=1 SV=1	sp|W9R4T3|W9R4T3_9ROSA:239
Moatr01bG0062900.1	GO:0005515; protein binding; molecular_function GO:0007165; signal transduction; biological_process	IPR000157; Toll/interleukin-1 receptor homology (TIR) domain	no KO assigned | (RefSeq) TMV resistance protein N	XP_010103728.2:disease resistance protein RLM3 isoform X1 [Morus notabilis]	sp|V9M2S5|RPV1_VITRO:Disease resistance protein RPV1 OS=Vitis rotundifolia OX=103349 GN=RPV1 PE=1 SV=1	sp|W9RUS3|W9RUS3_9ROSA:336
Moatr01bG0063100.1	GO:0005515; protein binding; molecular_function GO:0007165; signal transduction; biological_process	IPR000157; Toll/interleukin-1 receptor homology (TIR) domain	no KO assigned | (RefSeq) TMV resistance protein N	XP_010103728.2:disease resistance protein RLM3 isoform X1 [Morus notabilis]	sp|V9M2S5|RPV1_VITRO:Disease resistance protein RPV1 OS=Vitis rotundifolia OX=103349 GN=RPV1 PE=1 SV=1	sp|W9RUS3|W9RUS3_9ROSA:342
Moatr01bG0069200.1	GO:0004672; protein kinase activity; molecular_function GO:0005515; protein binding; molecular_function GO:0005524; ATP binding; molecular_function GO:0006468; protein phosphorylation; biological_process	IPR000719; Protein kinase domain IPR001611; Leucine-rich repeat IPR013210; Leucine-rich repeat-containing N-terminal, plant-type	no KO assigned | (RefSeq) probable LRR receptor-like serine/threonine-protein kinase At3g47570	XP_024021639.1:putative receptor-like protein kinase At3g47110 [Morus notabilis]	sp|C0LGP4|Y3475_ARATH:Probable LRR receptor-like serine/threonine-protein kinase At3g47570 OS=Arabidopsis thaliana OX=3702 GN=At3g47570 PE=2 SV=1	sp|W9S4C2|W9S4C2_9ROSA:934
Moatr01bG0077400.1	GO:0004129; cytochrome-c oxidase activity; molecular_function GO:0005507; copper ion binding; molecular_function GO:0016020; membrane; cellular_component GO:0016021; integral component of membrane; cellular_component GO:0022900; electron transport chain; biological_process	IPR002429; Cytochrome c oxidase subunit II-like C-terminal IPR011759; Cytochrome C oxidase subunit II, transmembrane domain	K02261 cytochrome c oxidase subunit 2 | (RefSeq) cytochrome c oxidase subunit 2	ABV23661.1:cytochrome oxidase subunit 2 [Boehmeria nivea] >ABV23662.1 cytochrome oxidase subunit 2 [Boehmeria nivea] >ABV23663.1 cytochrome oxidase subunit 2 [Boehmeria nivea]	sp|P93285|COX2_ARATH:Cytochrome c oxidase subunit 2 OS=Arabidopsis thaliana OX=3702 GN=COX2 PE=1 SV=2	sp|B5KXY8|B5KXY8_BOENI:399
Moatr01bG0091700.1	-	IPR025312; Domain of unknown function DUF4216	no KO assigned | (RefSeq) uncharacterized LOC107829616	PON91048.1:LOW QUALITY PROTEIN: hypothetical protein TorRG33x02_130790 [Trema orientale]	-	sp|A0A2P5EZT7|A0A2P5EZT7_TREOI:186
Moatr01bG0092600.1	-	IPR025312; Domain of unknown function DUF4216	no KO assigned | (RefSeq) uncharacterized LOC102598429	XP_024029938.1:uncharacterized protein LOC112094094 [Morus notabilis]	-	sp|A0A2P5EZT7|A0A2P5EZT7_TREOI:246
Moatr01bG0095100.1	-	IPR007194; Transport protein particle (TRAPP) component	K20280 trafficking protein particle complex subunit 5 | (RefSeq) trafficking protein particle complex subunit 5	XP_006473978.1:trafficking protein particle complex subunit 5 isoform X2 [Citrus sinensis] >XP_024048019.1 trafficking protein particle complex subunit 5 isoform X2 [Citrus clementina] >XP_031266342.1 trafficking protein particle complex subunit 5 [Pistacia vera]	-	sp|A0A067EWE0|A0A067EWE0_CITSI:373
Moatr01bG0097600.1	GO:0000160; phosphorelay signal transduction system; biological_process	IPR001789; Signal transduction response regulator, receiver domain	K12130 pseudo-response regulator 5 | (RefSeq) two-component response regulator-like APRR5	XP_010099422.1:two-component response regulator-like APRR5 [Morus notabilis] >EXB78384.1 Two-component response regulator-like protein [Morus notabilis]	sp|Q6LA42|APRR5_ARATH:Two-component response regulator-like APRR5 OS=Arabidopsis thaliana OX=3702 GN=APRR5 PE=1 SV=2	sp|W9RA17|W9RA17_9ROSA:370
Moatr01bG0100100.1	-	IPR025312; Domain of unknown function DUF4216 IPR025452; Domain of unknown function DUF4218	no KO assigned | (RefSeq) uncharacterized LOC109183385	RVX21623.1:hypothetical protein CK203_002253 [Vitis vinifera]	-	sp|A0A438J6X0|A0A438J6X0_VITVI:354
Moatr01bG0106200.1	GO:0043531; ADP binding; molecular_function	IPR002182; NB-ARC	K13457 disease resistance protein RPM1 | (RefSeq) disease resistance protein RPM1-like	XP_024019309.1:disease resistance protein RPM1 [Morus notabilis]	sp|Q39214|RPM1_ARATH:Disease resistance protein RPM1 OS=Arabidopsis thaliana OX=3702 GN=RPM1 PE=1 SV=1	sp|W9QTB3|W9QTB3_9ROSA:1569
Moatr01bG0106400.1	GO:0043531; ADP binding; molecular_function	IPR002182; NB-ARC	K13457 disease resistance protein RPM1 | (RefSeq) disease resistance protein RPM1-like	XP_010093226.1:disease resistance protein RPM1 [Morus notabilis] >XP_024019305.1 disease resistance protein RPM1 [Morus notabilis] >XP_024019307.1 disease resistance protein RPM1 [Morus notabilis] >EXB53728.1 Disease resistance protein RPM1 [Morus notabilis]	sp|Q39214|RPM1_ARATH:Disease resistance protein RPM1 OS=Arabidopsis thaliana OX=3702 GN=RPM1 PE=1 SV=1	sp|W9R3G5|W9R3G5_9ROSA:1707
Moatr01bG0109500.1	-	-	no KO assigned | (RefSeq) putative ripening-related protein 1	PON43063.1:RlpA-like double-psi beta-barrel domain containing protein [Parasponia andersonii]	sp|Q6H5X0|RIP2_ORYSJ:Putative ripening-related protein 2 OS=Oryza sativa subsp. japonica OX=39947 GN=Os02g0637000 PE=3 SV=1	sp|W9QQB1|W9QQB1_9ROSA:300
Moatr01bG0109600.1	-	-	no KO assigned | (RefSeq) putative ripening-related protein 1	XP_010105958.2:putative ripening-related protein 5 [Morus notabilis]	sp|A0A1D6GNR3|KWL1_MAIZE:Kiwellin-1 OS=Zea mays OX=4577 GN=KWL1 PE=1 SV=1	sp|W9RSP2|W9RSP2_9ROSA:387
Moatr01bG0109700.1	-	-	no KO assigned | (RefSeq) POPTRDRAFT_552162; hypothetical protein	EXB33956.1:hypothetical protein L484_005855 [Morus notabilis]	sp|Q6H5X0|RIP2_ORYSJ:Putative ripening-related protein 2 OS=Oryza sativa subsp. japonica OX=39947 GN=Os02g0637000 PE=3 SV=1	sp|W9QFD4|W9QFD4_9ROSA:387
Moatr01bG0109900.1	GO:0005515; protein binding; molecular_function GO:0007165; signal transduction; biological_process	IPR000157; Toll/interleukin-1 receptor homology (TIR) domain	no KO assigned | (RefSeq) TMV resistance protein N-like	XP_024026391.1:disease resistance-like protein DSC1 [Morus notabilis]	sp|Q40392|TMVRN_NICGU:TMV resistance protein N OS=Nicotiana glutinosa OX=35889 GN=N PE=1 SV=1	sp|A0A2P5A8M9|A0A2P5A8M9_TREOI:204
Moatr01bG0111800.1	-	IPR025312; Domain of unknown function DUF4216	no KO assigned | (RefSeq) uncharacterized LOC107829616	XP_024029938.1:uncharacterized protein LOC112094094 [Morus notabilis]	-	sp|A0A2P5EZT7|A0A2P5EZT7_TREOI:249
Moatr01bG0114500.1	-	IPR023210; NADP-dependent oxidoreductase domain	no KO assigned | (RefSeq) non-functional NADPH-dependent codeinone reductase 2-like	XP_010089369.1:deoxymugineic acid synthase 1-B [Morus notabilis]	sp|A0A1D5XGW0|DMS1B_WHEAT:Deoxymugineic acid synthase 1-B OS=Triticum aestivum OX=4565 GN=DMAS1-B PE=2 SV=1	sp|W9R412|W9R412_9ROSA:641
Moatr01bG0114600.1	-	IPR023210; NADP-dependent oxidoreductase domain	no KO assigned | (RefSeq) non-functional NADPH-dependent codeinone reductase 2-like	XP_010089369.1:deoxymugineic acid synthase 1-B [Morus notabilis]	sp|Q9SQ64|COR2_PAPSO:Non-functional NADPH-dependent codeinone reductase 2 OS=Papaver somniferum OX=3469 GN=COR2 PE=1 SV=1	sp|W9R412|W9R412_9ROSA:395
Moatr01bG0118100.1	GO:0000160; phosphorelay signal transduction system; biological_process	IPR001789; Signal transduction response regulator, receiver domain	K12130 pseudo-response regulator 5 | (RefSeq) two-component response regulator-like PRR95	XP_010099422.1:two-component response regulator-like APRR5 [Morus notabilis] >EXB78384.1 Two-component response regulator-like protein [Morus notabilis]	sp|Q6LA42|APRR5_ARATH:Two-component response regulator-like APRR5 OS=Arabidopsis thaliana OX=3702 GN=APRR5 PE=1 SV=2	sp|W9RA17|W9RA17_9ROSA:291
Moatr01bG0118300.1	GO:0043531; ADP binding; molecular_function	IPR002182; NB-ARC	K13457 disease resistance protein RPM1 | (RefSeq) disease resistance protein RPM1-like	XP_010101775.1:disease resistance protein RPM1 [Morus notabilis] >EXB89630.1 Disease resistance protein RPM1 [Morus notabilis]	sp|Q39214|RPM1_ARATH:Disease resistance protein RPM1 OS=Arabidopsis thaliana OX=3702 GN=RPM1 PE=1 SV=1	sp|W9RPF3|W9RPF3_9ROSA:1594
Moatr01bG0119000.1	-	IPR022251; Protein of unknown function wound-induced	no KO assigned | (RefSeq) uncharacterized LOC8282439	EXB89618.1:hypothetical protein L484_018719 [Morus notabilis]	-	sp|W9RGL6|W9RGL6_9ROSA:157
Moatr01bG0119100.1	-	IPR022251; Protein of unknown function wound-induced	no KO assigned | (RefSeq) uncharacterized LOC8282441	XP_010101759.1:uncharacterized protein LOC21401681 [Morus notabilis]	-	sp|W9RRT7|W9RRT7_9ROSA:174
Moatr01bG0119200.1	-	IPR022251; Protein of unknown function wound-induced	no KO assigned | (RefSeq) uncharacterized LOC105632826	XP_010101760.1:uncharacterized protein LOC21401682 [Morus notabilis]	-	sp|W9RPD9|W9RPD9_9ROSA:167
Moatr01bG0119300.1	-	IPR022251; Protein of unknown function wound-induced	no KO assigned | (RefSeq) uncharacterized LOC8282441	XP_010101759.1:uncharacterized protein LOC21401681 [Morus notabilis]	-	sp|W9S5D9|W9S5D9_9ROSA:174
Moatr01bG0119400.1	-	IPR022251; Protein of unknown function wound-induced	no KO assigned | (RefSeq) uncharacterized LOC8282441	XP_010101759.1:uncharacterized protein LOC21401681 [Morus notabilis]	-	sp|W9S5D9|W9S5D9_9ROSA:174
Moatr01bG0119500.1	-	IPR022251; Protein of unknown function wound-induced	no KO assigned | (RefSeq) uncharacterized LOC8282441	XP_010101759.1:uncharacterized protein LOC21401681 [Morus notabilis]	-	sp|W9S5D9|W9S5D9_9ROSA:174
Moatr01bG0119600.1	-	IPR022251; Protein of unknown function wound-induced	no KO assigned | (RefSeq) uncharacterized LOC8282441	XP_010101759.1:uncharacterized protein LOC21401681 [Morus notabilis]	-	sp|W9S5D9|W9S5D9_9ROSA:171
Moatr01bG0119700.1	-	IPR022251; Protein of unknown function wound-induced	no KO assigned | (RefSeq) uncharacterized LOC103448599	XP_010101756.1:uncharacterized protein LOC21401678 [Morus notabilis]	-	sp|W9RRT2|W9RRT2_9ROSA:155
Moatr01bG0119800.1	-	IPR022251; Protein of unknown function wound-induced	no KO assigned | (RefSeq) uncharacterized LOC18593807	XP_010101754.1:uncharacterized protein LOC21401676 [Morus notabilis]	-	sp|W9S5D4|W9S5D4_9ROSA:135
Moatr01bG0120900.1	GO:0043531; ADP binding; molecular_function	IPR002182; NB-ARC	K13457 disease resistance protein RPM1 | (RefSeq) disease resistance protein RPM1-like	XP_010101775.1:disease resistance protein RPM1 [Morus notabilis] >EXB89630.1 Disease resistance protein RPM1 [Morus notabilis]	sp|Q39214|RPM1_ARATH:Disease resistance protein RPM1 OS=Arabidopsis thaliana OX=3702 GN=RPM1 PE=1 SV=1	sp|W9RPF3|W9RPF3_9ROSA:400
Moatr01bG0121000.1	GO:0043531; ADP binding; molecular_function	IPR002182; NB-ARC	K13457 disease resistance protein RPM1 | (RefSeq) hypothetical protein	XP_010101775.1:disease resistance protein RPM1 [Morus notabilis] >EXB89630.1 Disease resistance protein RPM1 [Morus notabilis]	-	sp|W9RPF3|W9RPF3_9ROSA:140
Moatr01bG0121100.1	GO:0043531; ADP binding; molecular_function	IPR002182; NB-ARC	K13457 disease resistance protein RPM1 | (RefSeq) disease resistance protein RPM1	XP_010107827.1:disease resistance protein RPM1 [Morus notabilis] >EXC17139.1 Disease resistance protein RPM1 [Morus notabilis]	sp|Q39214|RPM1_ARATH:Disease resistance protein RPM1 OS=Arabidopsis thaliana OX=3702 GN=RPM1 PE=1 SV=1	sp|W9RY15|W9RY15_9ROSA:265
Moatr01bG0122200.1	-	IPR022251; Protein of unknown function wound-induced	no KO assigned | (RefSeq) uncharacterized LOC103326287	XP_007213853.1:uncharacterized protein LOC18779075 [Prunus persica] >XP_021829936.1 uncharacterized protein LOC110770158 [Prunus avium]	-	sp|A0A6J5X5X6|A0A6J5X5X6_PRUAR:62.8
Moatr01bG0122300.1	-	IPR022251; Protein of unknown function wound-induced	no KO assigned | (RefSeq) uncharacterized LOC104585803	EXB89618.1:hypothetical protein L484_018719 [Morus notabilis]	-	sp|W9RGL6|W9RGL6_9ROSA:69.7
Moatr01bG0123200.1	-	-	-	XP_024029938.1:uncharacterized protein LOC112094094 [Morus notabilis]	-	sp|W9RWC0|W9RWC0_9ROSA:81.6
Moatr01bG0123500.1	GO:0043531; ADP binding; molecular_function	IPR002182; NB-ARC	K13457 disease resistance protein RPM1 | (RefSeq) disease resistance protein RPM1	XP_010088615.1:disease resistance protein RPM1 [Morus notabilis]	sp|Q39214|RPM1_ARATH:Disease resistance protein RPM1 OS=Arabidopsis thaliana OX=3702 GN=RPM1 PE=1 SV=1	sp|W9R1V4|W9R1V4_9ROSA:800
Moatr01bG0123800.1	GO:0043531; ADP binding; molecular_function	IPR002182; NB-ARC	K13457 disease resistance protein RPM1 | (RefSeq) disease resistance protein RPM1	XP_024028473.1:disease resistance protein RPM1 [Morus notabilis]	sp|Q39214|RPM1_ARATH:Disease resistance protein RPM1 OS=Arabidopsis thaliana OX=3702 GN=RPM1 PE=1 SV=1	sp|W9R1V9|W9R1V9_9ROSA:257
Moatr01bG0125300.1	GO:0043531; ADP binding; molecular_function	IPR002182; NB-ARC	K13457 disease resistance protein RPM1 | (RefSeq) disease resistance protein RPM1	XP_010092291.1:disease resistance protein RPM1 [Morus notabilis] >EXB50925.1 Disease resistance protein RPM1 [Morus notabilis]	sp|Q39214|RPM1_ARATH:Disease resistance protein RPM1 OS=Arabidopsis thaliana OX=3702 GN=RPM1 PE=1 SV=1	sp|W9RCI4|W9RCI4_9ROSA:1218
Moatr01bG0125400.1	-	-	-	XP_024029938.1:uncharacterized protein LOC112094094 [Morus notabilis]	-	sp|W9RWC0|W9RWC0_9ROSA:78.6
Moatr01bG0125900.1	GO:0005509; calcium ion binding; molecular_function	IPR002048; EF-hand domain	K16465 centrin-1 | (RefSeq) calcium-binding protein PBP1-like	XP_010091459.1:calcium-binding protein PBP1 [Morus notabilis]	sp|O81831|CARP1_ARATH:Calcium-binding protein KRP1 OS=Arabidopsis thaliana OX=3702 GN=KRP1 PE=2 SV=1	sp|W9QNL0|W9QNL0_9ROSA:209
Moatr01bG0126000.1	-	IPR025312; Domain of unknown function DUF4216	no KO assigned | (RefSeq) uncharacterized LOC109183385	XP_024029938.1:uncharacterized protein LOC112094094 [Morus notabilis]	-	sp|A0A2P5EZT7|A0A2P5EZT7_TREOI:185
Moatr01bG0127000.1	GO:0005509; calcium ion binding; molecular_function	IPR002048; EF-hand domain	no KO assigned | (RefSeq) calcium-binding protein PBP1-like	XP_024028009.1:calcium-binding protein PBP1-like [Morus notabilis]	sp|O81831|CARP1_ARATH:Calcium-binding protein KRP1 OS=Arabidopsis thaliana OX=3702 GN=KRP1 PE=2 SV=1	sp|A0A2P5BW49|A0A2P5BW49_PARAD:221
Moatr01bG0138500.1	GO:0043531; ADP binding; molecular_function	IPR002182; NB-ARC	K13457 disease resistance protein RPM1 | (RefSeq) disease resistance protein RPM1	XP_010101775.1:disease resistance protein RPM1 [Morus notabilis] >EXB89630.1 Disease resistance protein RPM1 [Morus notabilis]	sp|Q39214|RPM1_ARATH:Disease resistance protein RPM1 OS=Arabidopsis thaliana OX=3702 GN=RPM1 PE=1 SV=1	sp|W9RPF3|W9RPF3_9ROSA:1568
Moatr01bG0139600.1	-	IPR025312; Domain of unknown function DUF4216	no KO assigned | (RefSeq) uncharacterized LOC107829616	PON91048.1:LOW QUALITY PROTEIN: hypothetical protein TorRG33x02_130790 [Trema orientale]	-	sp|A0A2P5EZT7|A0A2P5EZT7_TREOI:187
Moatr01bG0146200.1	-	-	no KO assigned | (RefSeq) hypothetical protein	XP_010105958.2:putative ripening-related protein 5 [Morus notabilis]	sp|A0A1D6GNR3|KWL1_MAIZE:Kiwellin-1 OS=Zea mays OX=4577 GN=KWL1 PE=1 SV=1	sp|W9RSP2|W9RSP2_9ROSA:149
Moatr01bG0146300.1	-	-	no KO assigned | (RefSeq) putative ripening-related protein 1	XP_010105958.2:putative ripening-related protein 5 [Morus notabilis]	sp|A0A1D6GNR3|KWL1_MAIZE:Kiwellin-1 OS=Zea mays OX=4577 GN=KWL1 PE=1 SV=1	sp|W9RSP2|W9RSP2_9ROSA:384
Moatr01bG0147600.1	-	IPR027949; Petal formation-expressed	no KO assigned | (RefSeq) probable F-box protein At4g22030	KAA8523654.1:hypothetical protein F0562_010077 [Nyssa sinensis]	sp|O65451|FB333_ARATH:Probable F-box protein At4g22030 OS=Arabidopsis thaliana OX=3702 GN=At4g22030 PE=4 SV=1	sp|A0A5J5A0G9|A0A5J5A0G9_9ASTE:132
Moatr01bG0150600.1	GO:0016020; membrane; cellular_component GO:0030001; metal ion transport; biological_process GO:0046873; metal ion transmembrane transporter activity; molecular_function GO:0055085; transmembrane transport; biological_process	IPR003689; Zinc/iron permease	K14709 solute carrier family 39 (zinc transporter), member 1/2/3 | (RefSeq) zinc transporter 11-like	AYW01691.1:ZIP7 protein [Morus alba]	sp|Q94EG9|ZIP11_ARATH:Zinc transporter 11 OS=Arabidopsis thaliana OX=3702 GN=ZIP11 PE=2 SV=1	sp|A0A493QX67|A0A493QX67_MORAL:329
Moatr01bG0150700.1	GO:0016020; membrane; cellular_component GO:0030001; metal ion transport; biological_process GO:0046873; metal ion transmembrane transporter activity; molecular_function GO:0055085; transmembrane transport; biological_process	IPR003689; Zinc/iron permease	K14709 solute carrier family 39 (zinc transporter), member 1/2/3 | (RefSeq) zinc transporter 11	AYW01691.1:ZIP7 protein [Morus alba]	sp|Q94EG9|ZIP11_ARATH:Zinc transporter 11 OS=Arabidopsis thaliana OX=3702 GN=ZIP11 PE=2 SV=1	sp|A0A493QX67|A0A493QX67_MORAL:283
Moatr01bG0151000.1	-	-	K12130 pseudo-response regulator 5 | (RefSeq) two-component response regulator-like APRR5	XP_010099422.1:two-component response regulator-like APRR5 [Morus notabilis] >EXB78384.1 Two-component response regulator-like protein [Morus notabilis]	sp|Q6LA42|APRR5_ARATH:Two-component response regulator-like APRR5 OS=Arabidopsis thaliana OX=3702 GN=APRR5 PE=1 SV=2	sp|W9RA17|W9RA17_9ROSA:243
Moatr01bG0153600.1	GO:0004672; protein kinase activity; molecular_function GO:0006468; protein phosphorylation; biological_process	IPR001245; Serine-threonine/tyrosine-protein kinase, catalytic domain	no KO assigned | (RefSeq) rust resistance kinase Lr10-like	XP_024023696.1:rust resistance kinase Lr10-like [Morus notabilis]	sp|P93604|LRK10_WHEAT:Rust resistance kinase Lr10 OS=Triticum aestivum OX=4565 GN=LRK10 PE=2 SV=1	sp|A0A8K0GR82|A0A8K0GR82_9ROSA:685
Moatr01bG0153700.1	GO:0004672; protein kinase activity; molecular_function GO:0005524; ATP binding; molecular_function GO:0006468; protein phosphorylation; biological_process	IPR000719; Protein kinase domain	K04733 interleukin-1 receptor-associated kinase 4 [EC:2.7.11.1] | (RefSeq) rust resistance kinase Lr10-like	EXB81114.1:putative receptor-like protein kinase [Morus notabilis]	sp|P93604|LRK10_WHEAT:Rust resistance kinase Lr10 OS=Triticum aestivum OX=4565 GN=LRK10 PE=2 SV=1	sp|W9S0H6|W9S0H6_9ROSA:1186
Moatr01bG0153900.1	-	-	no KO assigned | (RefSeq) uncharacterized LOC103343650	XP_024023677.1:G-type lectin S-receptor-like serine/threonine-protein kinase SD2-2 [Morus notabilis]	-	sp|W9RBK2|W9RBK2_9ROSA:647
Moatr01bG0154000.1	GO:0004672; protein kinase activity; molecular_function GO:0005524; ATP binding; molecular_function GO:0006468; protein phosphorylation; biological_process	IPR000719; Protein kinase domain	no KO assigned | (RefSeq) rust resistance kinase Lr10-like	EXB81112.1:putative receptor-like protein kinase [Morus notabilis]	sp|P93604|LRK10_WHEAT:Rust resistance kinase Lr10 OS=Triticum aestivum OX=4565 GN=LRK10 PE=2 SV=1	sp|W9RBK2|W9RBK2_9ROSA:653
Moatr01bG0154200.1	GO:0004672; protein kinase activity; molecular_function GO:0005524; ATP binding; molecular_function GO:0006468; protein phosphorylation; biological_process	IPR000719; Protein kinase domain	no KO assigned | (RefSeq) rust resistance kinase Lr10-like	XP_010100001.2:rust resistance kinase Lr10 [Morus notabilis]	sp|P93604|LRK10_WHEAT:Rust resistance kinase Lr10 OS=Triticum aestivum OX=4565 GN=LRK10 PE=2 SV=1	sp|W9RBK2|W9RBK2_9ROSA:683
Moatr01bG0154400.1	GO:0004672; protein kinase activity; molecular_function GO:0005524; ATP binding; molecular_function GO:0006468; protein phosphorylation; biological_process	IPR000719; Protein kinase domain	no KO assigned | (RefSeq) rust resistance kinase Lr10-like	XP_010100001.2:rust resistance kinase Lr10 [Morus notabilis]	sp|P93604|LRK10_WHEAT:Rust resistance kinase Lr10 OS=Triticum aestivum OX=4565 GN=LRK10 PE=2 SV=1	sp|W9RBK2|W9RBK2_9ROSA:664
Moatr01bG0154600.1	GO:0004672; protein kinase activity; molecular_function GO:0005524; ATP binding; molecular_function GO:0006468; protein phosphorylation; biological_process	IPR000719; Protein kinase domain	K04733 interleukin-1 receptor-associated kinase 4 [EC:2.7.11.1] | (RefSeq) rust resistance kinase Lr10-like	EXB81110.1:putative receptor-like protein kinase [Morus notabilis]	sp|P93604|LRK10_WHEAT:Rust resistance kinase Lr10 OS=Triticum aestivum OX=4565 GN=LRK10 PE=2 SV=1	sp|W9RJU1|W9RJU1_9ROSA:1001
Moatr01bG0154800.1	GO:0004672; protein kinase activity; molecular_function GO:0006468; protein phosphorylation; biological_process	IPR001245; Serine-threonine/tyrosine-protein kinase, catalytic domain	no KO assigned | (RefSeq) rust resistance kinase Lr10-like	EXB81108.1:putative receptor-like protein kinase [Morus notabilis]	sp|P93604|LRK10_WHEAT:Rust resistance kinase Lr10 OS=Triticum aestivum OX=4565 GN=LRK10 PE=2 SV=1	sp|W9RBS2|W9RBS2_9ROSA:969
Moatr01bG0154900.1	GO:0030247; polysaccharide binding; molecular_function	IPR025287; Wall-associated receptor kinase, galacturonan-binding domain	no KO assigned | (RefSeq) rust resistance kinase Lr10-like	EXB81106.1:hypothetical protein L484_014038 [Morus notabilis]	-	sp|W9RM37|W9RM37_9ROSA:569
Moatr01bG0155200.1	-	-	no KO assigned | (RefSeq) uncharacterized LOC103343650	XP_024023692.1:uncharacterized protein LOC21397188 [Morus notabilis]	-	sp|W9RBR9|W9RBR9_9ROSA:309
Moatr01bG0155300.1	GO:0004672; protein kinase activity; molecular_function GO:0005524; ATP binding; molecular_function GO:0006468; protein phosphorylation; biological_process	IPR000719; Protein kinase domain	no KO assigned | (RefSeq) rust resistance kinase Lr10-like	XP_024023685.1:rust resistance kinase Lr10 [Morus notabilis]	sp|P93604|LRK10_WHEAT:Rust resistance kinase Lr10 OS=Triticum aestivum OX=4565 GN=LRK10 PE=2 SV=1	sp|W9RBR9|W9RBR9_9ROSA:654
Moatr01bG0155500.1	GO:0030247; polysaccharide binding; molecular_function	IPR025287; Wall-associated receptor kinase, galacturonan-binding domain	no KO assigned | (RefSeq) rust resistance kinase Lr10-like	EXB81108.1:putative receptor-like protein kinase [Morus notabilis]	-	sp|W9RBR9|W9RBR9_9ROSA:262
Moatr01bG0155600.1	GO:0004672; protein kinase activity; molecular_function GO:0006468; protein phosphorylation; biological_process	IPR001245; Serine-threonine/tyrosine-protein kinase, catalytic domain	no KO assigned | (RefSeq) rust resistance kinase Lr10-like	XP_024023685.1:rust resistance kinase Lr10 [Morus notabilis]	sp|P93604|LRK10_WHEAT:Rust resistance kinase Lr10 OS=Triticum aestivum OX=4565 GN=LRK10 PE=2 SV=1	sp|W9RBS2|W9RBS2_9ROSA:658
Moatr01bG0155900.1	GO:0004672; protein kinase activity; molecular_function GO:0005524; ATP binding; molecular_function GO:0006468; protein phosphorylation; biological_process	IPR000719; Protein kinase domain	no KO assigned | (RefSeq) rust resistance kinase Lr10-like	XP_010100001.2:rust resistance kinase Lr10 [Morus notabilis]	sp|P93604|LRK10_WHEAT:Rust resistance kinase Lr10 OS=Triticum aestivum OX=4565 GN=LRK10 PE=2 SV=1	sp|W9RBK2|W9RBK2_9ROSA:670
Moatr01bG0156100.1	GO:0030247; polysaccharide binding; molecular_function	IPR025287; Wall-associated receptor kinase, galacturonan-binding domain	no KO assigned | (RefSeq) rust resistance kinase Lr10-like	EXB81108.1:putative receptor-like protein kinase [Morus notabilis]	-	sp|W9RBS2|W9RBS2_9ROSA:309
Moatr01bG0156200.1	GO:0004672; protein kinase activity; molecular_function GO:0005524; ATP binding; molecular_function GO:0006468; protein phosphorylation; biological_process	IPR000719; Protein kinase domain	no KO assigned | (RefSeq) hypothetical protein	EXB81103.1:putative receptor-like protein kinase [Morus notabilis]	sp|P93604|LRK10_WHEAT:Rust resistance kinase Lr10 OS=Triticum aestivum OX=4565 GN=LRK10 PE=2 SV=1	sp|W9RBR9|W9RBR9_9ROSA:524
Moatr01bG0156300.1	-	-	no KO assigned | (RefSeq) uncharacterized LOC103343650	EXB81106.1:hypothetical protein L484_014038 [Morus notabilis]	-	sp|W9RM37|W9RM37_9ROSA:580
Moatr01bG0156600.1	GO:0004672; protein kinase activity; molecular_function GO:0005524; ATP binding; molecular_function GO:0006468; protein phosphorylation; biological_process	IPR000719; Protein kinase domain	K04733 interleukin-1 receptor-associated kinase 4 [EC:2.7.11.1] | (RefSeq) rust resistance kinase Lr10-like	EXB81110.1:putative receptor-like protein kinase [Morus notabilis]	sp|P93604|LRK10_WHEAT:Rust resistance kinase Lr10 OS=Triticum aestivum OX=4565 GN=LRK10 PE=2 SV=1	sp|W9RJU1|W9RJU1_9ROSA:1002
Moatr01bG0156900.1	GO:0030247; polysaccharide binding; molecular_function	IPR025287; Wall-associated receptor kinase, galacturonan-binding domain	no KO assigned | (RefSeq) rust resistance kinase Lr10-like	EXB81108.1:putative receptor-like protein kinase [Morus notabilis]	-	sp|W9RBS2|W9RBS2_9ROSA:309
Moatr01bG0157000.1	-	-	no KO assigned | (RefSeq) rust resistance kinase Lr10-like	EXB81106.1:hypothetical protein L484_014038 [Morus notabilis]	-	sp|W9RM37|W9RM37_9ROSA:490
Moatr01bG0157300.1	GO:0004672; protein kinase activity; molecular_function GO:0005524; ATP binding; molecular_function GO:0006468; protein phosphorylation; biological_process GO:0030247; polysaccharide binding; molecular_function	IPR000719; Protein kinase domain IPR025287; Wall-associated receptor kinase, galacturonan-binding domain	no KO assigned | (RefSeq) rust resistance kinase Lr10-like	EXB81103.1:putative receptor-like protein kinase [Morus notabilis]	sp|P93604|LRK10_WHEAT:Rust resistance kinase Lr10 OS=Triticum aestivum OX=4565 GN=LRK10 PE=2 SV=1	sp|W9RBR9|W9RBR9_9ROSA:1016
Moatr01bG0158000.1	GO:0005515; protein binding; molecular_function	IPR001611; Leucine-rich repeat IPR013210; Leucine-rich repeat-containing N-terminal, plant-type	no KO assigned | (RefSeq) receptor-like protein 12	XP_010099991.1:receptor-like protein 9DC3 [Morus notabilis] >EXB81096.1 Receptor-like protein 12 [Morus notabilis]	sp|Q9SRL7|RLP35_ARATH:Receptor-like protein 35 OS=Arabidopsis thaliana OX=3702 GN=RLP35 PE=3 SV=1	sp|W9RM28|W9RM28_9ROSA:372
Moatr01bG0158100.1	-	IPR032805; Wax synthase domain	no KO assigned | (RefSeq) long-chain-alcohol O-fatty-acyltransferase	XP_010099989.1:long-chain-alcohol O-fatty-acyltransferase [Morus notabilis]	sp|Q9XGY6|WAXS1_SIMCH:Long-chain-alcohol O-fatty-acyltransferase OS=Simmondsia chinensis OX=3999 PE=1 SV=1	sp|W9S0G3|W9S0G3_9ROSA:765
Moatr01bG0163000.1	GO:0005506; iron ion binding; molecular_function GO:0016705; oxidoreductase activity, acting on paired donors, with incorporation or reduction of molecular oxygen; molecular_function GO:0020037; heme binding; molecular_function GO:0055114; oxidation-reduction process; biological_process	IPR001128; Cytochrome P450	no KO assigned | (RefSeq) cytochrome P450 71D11-like	XP_024029898.1:cytochrome P450 71D11 [Morus notabilis]	sp|O22307|C71DB_LOTJA:Cytochrome P450 71D11 (Fragment) OS=Lotus japonicus OX=34305 GN=CYP71D11 PE=2 SV=1	sp|A0A2P5B3S6|A0A2P5B3S6_PARAD:571
Moatr01bG0163100.1	GO:0005506; iron ion binding; molecular_function GO:0016705; oxidoreductase activity, acting on paired donors, with incorporation or reduction of molecular oxygen; molecular_function GO:0020037; heme binding; molecular_function GO:0055114; oxidation-reduction process; biological_process	IPR001128; Cytochrome P450	no KO assigned | (RefSeq) cytochrome P450 71D11-like	XP_024029884.1:cytochrome P450 71D11-like [Morus notabilis]	sp|O22307|C71DB_LOTJA:Cytochrome P450 71D11 (Fragment) OS=Lotus japonicus OX=34305 GN=CYP71D11 PE=2 SV=1	sp|A0A2P5B3S6|A0A2P5B3S6_PARAD:726
Moatr01bG0163200.1	GO:0005506; iron ion binding; molecular_function GO:0016705; oxidoreductase activity, acting on paired donors, with incorporation or reduction of molecular oxygen; molecular_function GO:0020037; heme binding; molecular_function GO:0055114; oxidation-reduction process; biological_process	IPR001128; Cytochrome P450	no KO assigned | (RefSeq) cytochrome P450 71D11-like	XP_024029883.1:cytochrome P450 71D11-like [Morus notabilis]	sp|O22307|C71DB_LOTJA:Cytochrome P450 71D11 (Fragment) OS=Lotus japonicus OX=34305 GN=CYP71D11 PE=2 SV=1	sp|A0A2P5F8F6|A0A2P5F8F6_TREOI:704
Moatr01bG0163300.1	GO:0005506; iron ion binding; molecular_function GO:0016705; oxidoreductase activity, acting on paired donors, with incorporation or reduction of molecular oxygen; molecular_function GO:0020037; heme binding; molecular_function GO:0055114; oxidation-reduction process; biological_process	IPR001128; Cytochrome P450	no KO assigned | (RefSeq) cytochrome P450 71D11-like	XP_024029900.1:cytochrome P450 71D11 [Morus notabilis]	sp|O22307|C71DB_LOTJA:Cytochrome P450 71D11 (Fragment) OS=Lotus japonicus OX=34305 GN=CYP71D11 PE=2 SV=1	sp|A0A2P5B3S6|A0A2P5B3S6_PARAD:734
Moatr01bG0163400.1	GO:0005506; iron ion binding; molecular_function GO:0016705; oxidoreductase activity, acting on paired donors, with incorporation or reduction of molecular oxygen; molecular_function GO:0020037; heme binding; molecular_function GO:0055114; oxidation-reduction process; biological_process	IPR001128; Cytochrome P450	no KO assigned | (RefSeq) cytochrome P450 71D11-like	XP_024029899.1:cytochrome P450 71D9 [Morus notabilis]	sp|O81971|C71D9_SOYBN:Cytochrome P450 71D9 OS=Glycine max OX=3847 GN=CYP71D9 PE=2 SV=1	sp|A0A2P5F8F6|A0A2P5F8F6_TREOI:733
Moatr01bG0163500.1	GO:0005506; iron ion binding; molecular_function GO:0016705; oxidoreductase activity, acting on paired donors, with incorporation or reduction of molecular oxygen; molecular_function GO:0020037; heme binding; molecular_function GO:0055114; oxidation-reduction process; biological_process	IPR001128; Cytochrome P450	no KO assigned | (RefSeq) premnaspirodiene oxygenase-like	XP_024029895.1:cytochrome P450 71D10 [Morus notabilis]	sp|U5HKE8|C71DZ_CATRO:Tabersonine 16-hydroxylase 2 OS=Catharanthus roseus OX=4058 GN=CYP71D351 PE=1 SV=1	sp|A0A2P5F8C8|A0A2P5F8C8_TREOI:748
Moatr01bG0163900.1	GO:0005506; iron ion binding; molecular_function GO:0016705; oxidoreductase activity, acting on paired donors, with incorporation or reduction of molecular oxygen; molecular_function GO:0020037; heme binding; molecular_function GO:0055114; oxidation-reduction process; biological_process	IPR001128; Cytochrome P450	no KO assigned | (RefSeq) premnaspirodiene oxygenase-like	XP_024029896.1:cytochrome P450 71D11 [Morus notabilis]	sp|O48923|C71DA_SOYBN:Cytochrome P450 71D10 OS=Glycine max OX=3847 GN=CYP71D10 PE=2 SV=1	sp|A0A2P5F8C8|A0A2P5F8C8_TREOI:655
Moatr01bG0164200.1	GO:0005506; iron ion binding; molecular_function GO:0016705; oxidoreductase activity, acting on paired donors, with incorporation or reduction of molecular oxygen; molecular_function GO:0020037; heme binding; molecular_function GO:0055114; oxidation-reduction process; biological_process	IPR001128; Cytochrome P450	no KO assigned | (RefSeq) premnaspirodiene oxygenase-like	XP_024029896.1:cytochrome P450 71D11 [Morus notabilis]	sp|O48923|C71DA_SOYBN:Cytochrome P450 71D10 OS=Glycine max OX=3847 GN=CYP71D10 PE=2 SV=1	sp|A0A2P5F8C8|A0A2P5F8C8_TREOI:672
Moatr01bG0164300.1	GO:0005506; iron ion binding; molecular_function GO:0016705; oxidoreductase activity, acting on paired donors, with incorporation or reduction of molecular oxygen; molecular_function GO:0020037; heme binding; molecular_function GO:0055114; oxidation-reduction process; biological_process	IPR001128; Cytochrome P450	no KO assigned | (RefSeq) cytochrome P450 71D11-like	XP_024029890.1:cytochrome P450 71D9 [Morus notabilis]	sp|O81971|C71D9_SOYBN:Cytochrome P450 71D9 OS=Glycine max OX=3847 GN=CYP71D9 PE=2 SV=1	sp|A0A5B6Z6V9|A0A5B6Z6V9_DAVIN:615
Moatr01bG0164400.1	GO:0005506; iron ion binding; molecular_function GO:0016705; oxidoreductase activity, acting on paired donors, with incorporation or reduction of molecular oxygen; molecular_function GO:0020037; heme binding; molecular_function GO:0055114; oxidation-reduction process; biological_process	IPR001128; Cytochrome P450	no KO assigned | (RefSeq) cytochrome P450 71D11-like	XP_024029887.1:cytochrome P450 71D11 [Morus notabilis]	sp|O22307|C71DB_LOTJA:Cytochrome P450 71D11 (Fragment) OS=Lotus japonicus OX=34305 GN=CYP71D11 PE=2 SV=1	sp|A0A2P5F8F6|A0A2P5F8F6_TREOI:750
Moatr01bG0164600.1	GO:0005506; iron ion binding; molecular_function GO:0016705; oxidoreductase activity, acting on paired donors, with incorporation or reduction of molecular oxygen; molecular_function GO:0020037; heme binding; molecular_function GO:0055114; oxidation-reduction process; biological_process	IPR001128; Cytochrome P450	no KO assigned | (RefSeq) hypothetical protein	XP_024029891.1:cytochrome P450 71D11 isoform X1 [Morus notabilis]	sp|O22307|C71DB_LOTJA:Cytochrome P450 71D11 (Fragment) OS=Lotus japonicus OX=34305 GN=CYP71D11 PE=2 SV=1	sp|A0A2P5F8F6|A0A2P5F8F6_TREOI:799
Moatr01bG0164900.1	GO:0005506; iron ion binding; molecular_function GO:0016705; oxidoreductase activity, acting on paired donors, with incorporation or reduction of molecular oxygen; molecular_function GO:0020037; heme binding; molecular_function GO:0055114; oxidation-reduction process; biological_process	IPR001128; Cytochrome P450	no KO assigned | (RefSeq) cytochrome P450 71D11-like	XP_024027338.1:cytochrome P450 71D11 [Morus notabilis]	sp|O22307|C71DB_LOTJA:Cytochrome P450 71D11 (Fragment) OS=Lotus japonicus OX=34305 GN=CYP71D11 PE=2 SV=1	sp|A0A2P5F8F6|A0A2P5F8F6_TREOI:790
Moatr01bG0165000.1	GO:0005506; iron ion binding; molecular_function GO:0016705; oxidoreductase activity, acting on paired donors, with incorporation or reduction of molecular oxygen; molecular_function GO:0020037; heme binding; molecular_function GO:0055114; oxidation-reduction process; biological_process	IPR001128; Cytochrome P450	no KO assigned | (RefSeq) cytochrome P450 71D11-like	XP_024029891.1:cytochrome P450 71D11 isoform X1 [Morus notabilis]	sp|O22307|C71DB_LOTJA:Cytochrome P450 71D11 (Fragment) OS=Lotus japonicus OX=34305 GN=CYP71D11 PE=2 SV=1	sp|A0A2P5F8F6|A0A2P5F8F6_TREOI:807
Moatr01bG0165100.1	GO:0005506; iron ion binding; molecular_function GO:0016705; oxidoreductase activity, acting on paired donors, with incorporation or reduction of molecular oxygen; molecular_function GO:0020037; heme binding; molecular_function GO:0055114; oxidation-reduction process; biological_process	IPR001128; Cytochrome P450	no KO assigned | (RefSeq) hypothetical protein	XP_024027338.1:cytochrome P450 71D11 [Morus notabilis]	sp|O22307|C71DB_LOTJA:Cytochrome P450 71D11 (Fragment) OS=Lotus japonicus OX=34305 GN=CYP71D11 PE=2 SV=1	sp|A0A2P5F8F6|A0A2P5F8F6_TREOI:650
Moatr01bG0165200.1	GO:0005506; iron ion binding; molecular_function GO:0016705; oxidoreductase activity, acting on paired donors, with incorporation or reduction of molecular oxygen; molecular_function GO:0020037; heme binding; molecular_function GO:0055114; oxidation-reduction process; biological_process	IPR001128; Cytochrome P450	no KO assigned | (RefSeq) cytochrome P450 71D11-like	XP_024027167.1:cytochrome P450 71D11 [Morus notabilis]	sp|O22307|C71DB_LOTJA:Cytochrome P450 71D11 (Fragment) OS=Lotus japonicus OX=34305 GN=CYP71D11 PE=2 SV=1	sp|A0A2P5F8F6|A0A2P5F8F6_TREOI:758
Moatr01bG0165400.1	GO:0005506; iron ion binding; molecular_function GO:0016705; oxidoreductase activity, acting on paired donors, with incorporation or reduction of molecular oxygen; molecular_function GO:0020037; heme binding; molecular_function GO:0055114; oxidation-reduction process; biological_process	IPR001128; Cytochrome P450	no KO assigned | (RefSeq) cytochrome P450 71D9-like	XP_021833917.1:premnaspirodiene oxygenase-like isoform X1 [Prunus avium]	sp|O81971|C71D9_SOYBN:Cytochrome P450 71D9 OS=Glycine max OX=3847 GN=CYP71D9 PE=2 SV=1	sp|A0A5B6Z726|A0A5B6Z726_DAVIN:184
Moatr01bG0166300.1	GO:0016020; membrane; cellular_component GO:0030001; metal ion transport; biological_process GO:0046873; metal ion transmembrane transporter activity; molecular_function GO:0055085; transmembrane transport; biological_process	IPR003689; Zinc/iron permease	K14709 solute carrier family 39 (zinc transporter), member 1/2/3 | (RefSeq) zinc transporter 11	KAF3453324.1:hypothetical protein FNV43_RR03764 [Rhamnella rubrinervis]	sp|Q94DG6|ZIP1_ORYSJ:Zinc transporter 1 OS=Oryza sativa subsp. japonica OX=39947 GN=ZIP1 PE=1 SV=1	sp|W9R8Y8|W9R8Y8_9ROSA:241
Moatr01bG0166400.1	GO:0016020; membrane; cellular_component GO:0030001; metal ion transport; biological_process GO:0046873; metal ion transmembrane transporter activity; molecular_function GO:0055085; transmembrane transport; biological_process	IPR003689; Zinc/iron permease	K14709 solute carrier family 39 (zinc transporter), member 1/2/3 | (RefSeq) zinc transporter 11	AYW01691.1:ZIP7 protein [Morus alba]	sp|Q94EG9|ZIP11_ARATH:Zinc transporter 11 OS=Arabidopsis thaliana OX=3702 GN=ZIP11 PE=2 SV=1	sp|A0A493QX67|A0A493QX67_MORAL:510
Moatr01bG0170000.1	GO:0005515; protein binding; molecular_function	IPR001611; Leucine-rich repeat	no KO assigned | (RefSeq) receptor-like protein 12	XP_010099991.1:receptor-like protein 9DC3 [Morus notabilis] >EXB81096.1 Receptor-like protein 12 [Morus notabilis]	-	sp|W9RM28|W9RM28_9ROSA:263
Moatr01bG0170100.1	GO:0005515; protein binding; molecular_function	IPR001611; Leucine-rich repeat	no KO assigned | (RefSeq) receptor-like protein 12	XP_010099991.1:receptor-like protein 9DC3 [Morus notabilis] >EXB81096.1 Receptor-like protein 12 [Morus notabilis]	-	sp|W9RM28|W9RM28_9ROSA:263
Moatr01bG0171100.1	GO:0005515; protein binding; molecular_function	IPR001611; Leucine-rich repeat	no KO assigned | (RefSeq) hypothetical protein	XP_010099991.1:receptor-like protein 9DC3 [Morus notabilis] >EXB81096.1 Receptor-like protein 12 [Morus notabilis]	sp|Q93YT3|RLP50_ARATH:Receptor-like protein 50 OS=Arabidopsis thaliana OX=3702 GN=RLP50 PE=2 SV=1	sp|W9QQG7|W9QQG7_9ROSA:191
Moatr01bG0171400.1	GO:0005515; protein binding; molecular_function	IPR001611; Leucine-rich repeat	no KO assigned | (RefSeq) receptor-like protein 12	XP_010088425.1:receptor-like protein 9DC3 [Morus notabilis] >EXB36040.1 Receptor-like protein 12 [Morus notabilis]	sp|Q93YT3|RLP50_ARATH:Receptor-like protein 50 OS=Arabidopsis thaliana OX=3702 GN=RLP50 PE=2 SV=1	sp|W9QQG7|W9QQG7_9ROSA:245
Moatr01bG0171500.1	GO:0005515; protein binding; molecular_function	IPR001611; Leucine-rich repeat	no KO assigned | (RefSeq) receptor-like protein 12	XP_010099991.1:receptor-like protein 9DC3 [Morus notabilis] >EXB81096.1 Receptor-like protein 12 [Morus notabilis]	-	sp|W9RM28|W9RM28_9ROSA:203
Moatr01bG0172100.1	-	-	no KO assigned | (RefSeq) receptor-like protein 12	XP_010099991.1:receptor-like protein 9DC3 [Morus notabilis] >EXB81096.1 Receptor-like protein 12 [Morus notabilis]	-	sp|W9RM28|W9RM28_9ROSA:188
Moatr01bG0172200.1	-	-	no KO assigned | (RefSeq) hypothetical protein	TXG65597.1:hypothetical protein EZV62_006872 [Acer yangbiense]	-	sp|A0A5C7I8V0|A0A5C7I8V0_9ROSI:176
Moatr01bG0172300.1	GO:0005515; protein binding; molecular_function	IPR001611; Leucine-rich repeat IPR013210; Leucine-rich repeat-containing N-terminal, plant-type	no KO assigned | (RefSeq) receptor-like protein 12	XP_010099991.1:receptor-like protein 9DC3 [Morus notabilis] >EXB81096.1 Receptor-like protein 12 [Morus notabilis]	sp|Q9C637|RLP6_ARATH:Receptor-like protein 6 OS=Arabidopsis thaliana OX=3702 GN=RLP6 PE=3 SV=1	sp|W9RM28|W9RM28_9ROSA:373
Moatr01bG0172400.1	GO:0005515; protein binding; molecular_function	IPR001611; Leucine-rich repeat	no KO assigned | (RefSeq) receptor-like protein 12	XP_010088425.1:receptor-like protein 9DC3 [Morus notabilis] >EXB36040.1 Receptor-like protein 12 [Morus notabilis]	sp|Q93YT3|RLP50_ARATH:Receptor-like protein 50 OS=Arabidopsis thaliana OX=3702 GN=RLP50 PE=2 SV=1	sp|W9QQG7|W9QQG7_9ROSA:378
Moatr01bG0178200.1	GO:0005515; protein binding; molecular_function	IPR001611; Leucine-rich repeat IPR013210; Leucine-rich repeat-containing N-terminal, plant-type	no KO assigned | (RefSeq) receptor-like protein 12	XP_010088425.1:receptor-like protein 9DC3 [Morus notabilis] >EXB36040.1 Receptor-like protein 12 [Morus notabilis]	sp|Q9C699|RLP7_ARATH:Receptor-like protein 7 OS=Arabidopsis thaliana OX=3702 GN=RLP7 PE=3 SV=2	sp|W9QQG7|W9QQG7_9ROSA:293
Moatr01bG0178400.1	GO:0043531; ADP binding; molecular_function	IPR002182; NB-ARC	K13457 disease resistance protein RPM1 | (RefSeq) disease resistance protein RPM1-like	EXB51032.1:Disease resistance protein RPM1 [Morus notabilis]	sp|Q39214|RPM1_ARATH:Disease resistance protein RPM1 OS=Arabidopsis thaliana OX=3702 GN=RPM1 PE=1 SV=1	sp|W9RCS3|W9RCS3_9ROSA:1820
Moatr01bG0178600.1	GO:0043531; ADP binding; molecular_function	IPR002182; NB-ARC	K13457 disease resistance protein RPM1 | (RefSeq) disease resistance protein RPM1-like	EXB51032.1:Disease resistance protein RPM1 [Morus notabilis]	sp|Q39214|RPM1_ARATH:Disease resistance protein RPM1 OS=Arabidopsis thaliana OX=3702 GN=RPM1 PE=1 SV=1	sp|W9RCS3|W9RCS3_9ROSA:1825
Moatr01bG0178800.1	GO:0043531; ADP binding; molecular_function	IPR002182; NB-ARC	K13457 disease resistance protein RPM1 | (RefSeq) disease resistance protein RPM1-like	EXB51032.1:Disease resistance protein RPM1 [Morus notabilis]	sp|Q39214|RPM1_ARATH:Disease resistance protein RPM1 OS=Arabidopsis thaliana OX=3702 GN=RPM1 PE=1 SV=1	sp|W9RCS3|W9RCS3_9ROSA:1786
Moatr01bG0178900.1	GO:0043531; ADP binding; molecular_function	IPR002182; NB-ARC	K13457 disease resistance protein RPM1 | (RefSeq) disease resistance protein RPM1-like	EXB51034.1:Disease resistance protein RPM1 [Morus notabilis]	sp|Q9FJB5|RP8L3_ARATH:Disease resistance RPP8-like protein 3 OS=Arabidopsis thaliana OX=3702 GN=RPP8L3 PE=2 SV=1	sp|W9R152|W9R152_9ROSA:1842
Moatr01bG0179400.1	GO:0043531; ADP binding; molecular_function	IPR002182; NB-ARC	K13457 disease resistance protein RPM1 | (RefSeq) disease resistance protein RPM1	XP_024018744.1:disease resistance protein RPM1 [Morus notabilis]	sp|Q39214|RPM1_ARATH:Disease resistance protein RPM1 OS=Arabidopsis thaliana OX=3702 GN=RPM1 PE=1 SV=1	sp|W9RCT0|W9RCT0_9ROSA:1756
Moatr01bG0183700.1	GO:0005515; protein binding; molecular_function	IPR001611; Leucine-rich repeat IPR013210; Leucine-rich repeat-containing N-terminal, plant-type	no KO assigned | (RefSeq) leucine-rich repeat receptor protein kinase MSP1-like	XP_024018679.1:receptor-like protein Cf-9 isoform X2 [Morus notabilis]	sp|Q9C637|RLP6_ARATH:Receptor-like protein 6 OS=Arabidopsis thaliana OX=3702 GN=RLP6 PE=3 SV=1	sp|W9QQB8|W9QQB8_9ROSA:617
Moatr02bG0007700.1	GO:0004672; protein kinase activity; molecular_function GO:0005515; protein binding; molecular_function GO:0005524; ATP binding; molecular_function GO:0006468; protein phosphorylation; biological_process	IPR000719; Protein kinase domain IPR001611; Leucine-rich repeat IPR013210; Leucine-rich repeat-containing N-terminal, plant-type	no KO assigned | (RefSeq) probable LRR receptor-like serine/threonine-protein kinase At3g47570	XP_024030738.1:putative receptor-like protein kinase At3g47110 [Morus notabilis]	sp|Q9SD62|Y3471_ARATH:Putative receptor-like protein kinase At3g47110 OS=Arabidopsis thaliana OX=3702 GN=At3g47110 PE=3 SV=1	sp|A0A2N9H9J9|A0A2N9H9J9_FAGSY:608
Moatr02bG0007800.1	GO:0004672; protein kinase activity; molecular_function GO:0005515; protein binding; molecular_function GO:0005524; ATP binding; molecular_function GO:0006468; protein phosphorylation; biological_process	IPR000719; Protein kinase domain IPR001611; Leucine-rich repeat IPR013210; Leucine-rich repeat-containing N-terminal, plant-type	no KO assigned | (RefSeq) probable LRR receptor-like serine/threonine-protein kinase At3g47570	XP_024027446.1:probable LRR receptor-like serine/threonine-protein kinase At3g47570 [Morus notabilis]	sp|C0LGP4|Y3475_ARATH:Probable LRR receptor-like serine/threonine-protein kinase At3g47570 OS=Arabidopsis thaliana OX=3702 GN=At3g47570 PE=2 SV=1	sp|A0A2N9H9J9|A0A2N9H9J9_FAGSY:622
Moatr02bG0007900.1	GO:0004672; protein kinase activity; molecular_function GO:0005515; protein binding; molecular_function GO:0005524; ATP binding; molecular_function GO:0006468; protein phosphorylation; biological_process	IPR000719; Protein kinase domain IPR001611; Leucine-rich repeat	no KO assigned | (RefSeq) probable LRR receptor-like serine/threonine-protein kinase At3g47570	XP_024028208.1:putative receptor-like protein kinase At3g47110 [Morus notabilis]	sp|Q9SD62|Y3471_ARATH:Putative receptor-like protein kinase At3g47110 OS=Arabidopsis thaliana OX=3702 GN=At3g47110 PE=3 SV=1	sp|A0A2N9H9J9|A0A2N9H9J9_FAGSY:491
Moatr02bG0009600.1	GO:0005515; protein binding; molecular_function GO:0007165; signal transduction; biological_process	IPR000157; Toll/interleukin-1 receptor homology (TIR) domain	no KO assigned | (RefSeq) hypothetical protein	XP_024030237.1:disease resistance-like protein DSC1 [Morus notabilis]	sp|V9M2S5|RPV1_VITRO:Disease resistance protein RPV1 OS=Vitis rotundifolia OX=103349 GN=RPV1 PE=1 SV=1	sp|W9S3W3|W9S3W3_9ROSA:273
Moatr02bG0010200.1	GO:0005515; protein binding; molecular_function GO:0007165; signal transduction; biological_process	IPR000157; Toll/interleukin-1 receptor homology (TIR) domain	no KO assigned | (RefSeq) toll/interleukin-1 receptor-like protein	EXC24971.1:TMV resistance protein N [Morus notabilis]	sp|Q40392|TMVRN_NICGU:TMV resistance protein N OS=Nicotiana glutinosa OX=35889 GN=N PE=1 SV=1	sp|W9S401|W9S401_9ROSA:254
Moatr02bG0021900.1	GO:0003690; double-stranded DNA binding; molecular_function GO:0006355; regulation of transcription, DNA-templated; biological_process	IPR003690; Transcription termination factor, mitochondrial/chloroplastic	K15032 mTERF domain-containing protein, mitochondrial | (RefSeq) uncharacterized LOC100240766	XP_024027052.1:uncharacterized protein LOC112093229 [Morus notabilis]	-	sp|A0A2P5ERV9|A0A2P5ERV9_TREOI:339
Moatr02bG0022000.1	GO:0003690; double-stranded DNA binding; molecular_function GO:0006355; regulation of transcription, DNA-templated; biological_process	IPR003690; Transcription termination factor, mitochondrial/chloroplastic	K15032 mTERF domain-containing protein, mitochondrial | (RefSeq) uncharacterized LOC100240766	XP_024027053.1:transcription termination factor MTERF6, chloroplastic/mitochondrial [Morus notabilis]	-	sp|A0A2P5ERV9|A0A2P5ERV9_TREOI:367
Moatr02bG0022500.1	-	-	no KO assigned | (RefSeq) uncharacterized LOC103632957	XP_024029938.1:uncharacterized protein LOC112094094 [Morus notabilis]	-	sp|W9RWC0|W9RWC0_9ROSA:77.4
Moatr02bG0023500.1	GO:0004672; protein kinase activity; molecular_function GO:0005515; protein binding; molecular_function GO:0005524; ATP binding; molecular_function GO:0006468; protein phosphorylation; biological_process	IPR000719; Protein kinase domain IPR001611; Leucine-rich repeat IPR013210; Leucine-rich repeat-containing N-terminal, plant-type	no KO assigned | (RefSeq) probable LRR receptor-like serine/threonine-protein kinase At3g47570	XP_024022659.1:putative receptor-like protein kinase At3g47110 [Morus notabilis]	sp|C0LGP4|Y3475_ARATH:Probable LRR receptor-like serine/threonine-protein kinase At3g47570 OS=Arabidopsis thaliana OX=3702 GN=At3g47570 PE=2 SV=1	sp|A0A2N9H9J9|A0A2N9H9J9_FAGSY:634
Moatr02bG0023600.1	GO:0004672; protein kinase activity; molecular_function GO:0005515; protein binding; molecular_function GO:0005524; ATP binding; molecular_function GO:0006468; protein phosphorylation; biological_process	IPR000719; Protein kinase domain IPR001611; Leucine-rich repeat IPR013210; Leucine-rich repeat-containing N-terminal, plant-type	no KO assigned | (RefSeq) probable LRR receptor-like serine/threonine-protein kinase At3g47570	XP_024022659.1:putative receptor-like protein kinase At3g47110 [Morus notabilis]	sp|C0LGP4|Y3475_ARATH:Probable LRR receptor-like serine/threonine-protein kinase At3g47570 OS=Arabidopsis thaliana OX=3702 GN=At3g47570 PE=2 SV=1	sp|A0A2N9H9J9|A0A2N9H9J9_FAGSY:645
Moatr02bG0027900.1	GO:0003690; double-stranded DNA binding; molecular_function GO:0006355; regulation of transcription, DNA-templated; biological_process	IPR003690; Transcription termination factor, mitochondrial/chloroplastic	K15032 mTERF domain-containing protein, mitochondrial | (RefSeq) uncharacterized LOC100240766	XP_024022638.1:transcription termination factor MTERF8, chloroplastic [Morus notabilis]	-	sp|A0A2P5ERV9|A0A2P5ERV9_TREOI:340
Moatr02bG0028000.1	GO:0003690; double-stranded DNA binding; molecular_function GO:0006355; regulation of transcription, DNA-templated; biological_process	IPR003690; Transcription termination factor, mitochondrial/chloroplastic	K15032 mTERF domain-containing protein, mitochondrial | (RefSeq) POPTRDRAFT_569735; hypothetical protein	XP_024022606.1:transcription termination factor MTERF9, chloroplastic [Morus notabilis]	-	sp|A0A2P5ERV9|A0A2P5ERV9_TREOI:295
Moatr02bG0028100.1	GO:0003690; double-stranded DNA binding; molecular_function GO:0006355; regulation of transcription, DNA-templated; biological_process	IPR003690; Transcription termination factor, mitochondrial/chloroplastic	K15032 mTERF domain-containing protein, mitochondrial | (RefSeq) POPTRDRAFT_569735; hypothetical protein	XP_024022664.1:transcription termination factor MTERF6, chloroplastic/mitochondrial-like [Morus notabilis]	-	sp|A0A6P4A9G5|A0A6P4A9G5_ZIZJJ:242
Moatr02bG0028200.1	GO:0003690; double-stranded DNA binding; molecular_function GO:0006355; regulation of transcription, DNA-templated; biological_process	IPR003690; Transcription termination factor, mitochondrial/chloroplastic	K15032 mTERF domain-containing protein, mitochondrial | (RefSeq) transcription termination factor MTERF5, chloroplastic-like	XP_024022606.1:transcription termination factor MTERF9, chloroplastic [Morus notabilis]	-	sp|A0A2P5ERV9|A0A2P5ERV9_TREOI:315
Moatr02bG0028300.1	GO:0003690; double-stranded DNA binding; molecular_function GO:0006355; regulation of transcription, DNA-templated; biological_process	IPR003690; Transcription termination factor, mitochondrial/chloroplastic	K15032 mTERF domain-containing protein, mitochondrial | (RefSeq) uncharacterized LOC100240766	XP_024022643.1:transcription termination factor MTERF15, mitochondrial-like [Morus notabilis]	-	sp|A0A2P5ERV9|A0A2P5ERV9_TREOI:328
Moatr02bG0028400.1	GO:0003690; double-stranded DNA binding; molecular_function GO:0006355; regulation of transcription, DNA-templated; biological_process	IPR003690; Transcription termination factor, mitochondrial/chloroplastic	K15032 mTERF domain-containing protein, mitochondrial | (RefSeq) uncharacterized LOC100240766	XP_024022607.1:transcription termination factor MTERF2, chloroplastic-like [Morus notabilis]	-	sp|A0A2P5ERV9|A0A2P5ERV9_TREOI:333
Moatr02bG0028500.1	GO:0003690; double-stranded DNA binding; molecular_function GO:0006355; regulation of transcription, DNA-templated; biological_process	IPR003690; Transcription termination factor, mitochondrial/chloroplastic	K15032 mTERF domain-containing protein, mitochondrial | (RefSeq) uncharacterized LOC100240766	XP_024022666.1:transcription termination factor MTERF15, mitochondrial-like [Morus notabilis]	-	sp|A0A2P5ERV9|A0A2P5ERV9_TREOI:401
Moatr02bG0031100.1	GO:0003690; double-stranded DNA binding; molecular_function GO:0006355; regulation of transcription, DNA-templated; biological_process	IPR003690; Transcription termination factor, mitochondrial/chloroplastic	K15032 mTERF domain-containing protein, mitochondrial | (RefSeq) uncharacterized LOC105645181	XP_024022638.1:transcription termination factor MTERF8, chloroplastic [Morus notabilis]	-	sp|A0A2P5ERV9|A0A2P5ERV9_TREOI:337
Moatr02bG0031200.1	GO:0003690; double-stranded DNA binding; molecular_function GO:0006355; regulation of transcription, DNA-templated; biological_process	IPR003690; Transcription termination factor, mitochondrial/chloroplastic	K15032 mTERF domain-containing protein, mitochondrial | (RefSeq) uncharacterized LOC100240766	XP_024022639.1:transcription termination factor MTERF15, mitochondrial [Morus notabilis]	-	sp|A0A2P5ERV9|A0A2P5ERV9_TREOI:342
Moatr02bG0031300.1	GO:0003690; double-stranded DNA binding; molecular_function GO:0006355; regulation of transcription, DNA-templated; biological_process	IPR003690; Transcription termination factor, mitochondrial/chloroplastic	K15032 mTERF domain-containing protein, mitochondrial | (RefSeq) uncharacterized LOC100240766	XP_024022639.1:transcription termination factor MTERF15, mitochondrial [Morus notabilis]	-	sp|A0A2P5ERV9|A0A2P5ERV9_TREOI:221
Moatr02bG0031400.1	-	IPR001099; Chalcone/stilbene synthase, N-terminal IPR012328; Chalcone/stilbene synthase, C-terminal	K00660 chalcone synthase [EC:2.3.1.74] | (RefSeq) chalcone synthase 3-like	XP_024032426.1:chalcone synthase 2-like [Morus notabilis] >AOA48567.1 chalcone synthase 5 [Morus notabilis]	sp|Q9FSB8|CHS2_RUTGR:Chalcone synthase 2 OS=Ruta graveolens OX=37565 GN=CHS2 PE=2 SV=1	sp|A0A0U2ILA1|A0A0U2ILA1_MORAL:770
Moatr02bG0031500.1	-	IPR001099; Chalcone/stilbene synthase, N-terminal IPR012328; Chalcone/stilbene synthase, C-terminal	K00660 chalcone synthase [EC:2.3.1.74] | (RefSeq) chalcone synthase 3-like	XP_024032426.1:chalcone synthase 2-like [Morus notabilis] >AOA48567.1 chalcone synthase 5 [Morus notabilis]	sp|Q9FSB8|CHS2_RUTGR:Chalcone synthase 2 OS=Ruta graveolens OX=37565 GN=CHS2 PE=2 SV=1	sp|A0A0U2ILA1|A0A0U2ILA1_MORAL:770
Moatr02bG0031600.1	GO:0003690; double-stranded DNA binding; molecular_function GO:0006355; regulation of transcription, DNA-templated; biological_process	IPR003690; Transcription termination factor, mitochondrial/chloroplastic	K15032 mTERF domain-containing protein, mitochondrial | (RefSeq) uncharacterized LOC105645181	XP_024022643.1:transcription termination factor MTERF15, mitochondrial-like [Morus notabilis]	-	sp|A0A2P5E450|A0A2P5E450_PARAD:111
Moatr02bG0037400.1	GO:0005506; iron ion binding; molecular_function GO:0016705; oxidoreductase activity, acting on paired donors, with incorporation or reduction of molecular oxygen; molecular_function GO:0020037; heme binding; molecular_function GO:0055114; oxidation-reduction process; biological_process	IPR001128; Cytochrome P450	no KO assigned | (RefSeq) premnaspirodiene oxygenase	XP_024029889.1:cytochrome P450 71D10 [Morus notabilis]	sp|A0A0N9HT29|C71BE_SINHE:Desmethyl-deoxy-podophyllotoxin synthase OS=Sinopodophyllum hexandrum OX=93608 GN=CYP71BE54 PE=1 SV=1	sp|A0A2P5F8C8|A0A2P5F8C8_TREOI:657
Moatr02bG0042600.1	-	-	no KO assigned | (RefSeq) uncharacterized LOC103632957	XP_024029938.1:uncharacterized protein LOC112094094 [Morus notabilis]	-	sp|W9RWC0|W9RWC0_9ROSA:82.0
Moatr02bG0044800.1	GO:0005515; protein binding; molecular_function GO:0016702; oxidoreductase activity, acting on single donors with incorporation of molecular oxygen, incorporation of two atoms of oxygen; molecular_function GO:0046872; metal ion binding; molecular_function GO:0055114; oxidation-reduction process; biological_process	IPR001024; PLAT/LH2 domain IPR013819; Lipoxygenase, C-terminal	K15718 linoleate 9S-lipoxygenase [EC:1.13.11.58] | (RefSeq) probable linoleate 9S-lipoxygenase 5	XP_010108010.1:linoleate 9S-lipoxygenase 5 [Morus notabilis] >EXC17575.1 Linoleate 9S-lipoxygenase 5 [Morus notabilis]	sp|Q9LUW0|LOX5_ARATH:Linoleate 9S-lipoxygenase 5 OS=Arabidopsis thaliana OX=3702 GN=LOX5 PE=1 SV=2	sp|W9S6G6|W9S6G6_9ROSA:1724
Moatr02bG0045300.1	GO:0005507; copper ion binding; molecular_function GO:0008131; primary amine oxidase activity; molecular_function GO:0009308; amine metabolic process; biological_process GO:0048038; quinone binding; molecular_function GO:0055114; oxidation-reduction process; biological_process	IPR015798; Copper amine oxidase, C-terminal	K00276 primary-amine oxidase [EC:1.4.3.21] | (RefSeq) primary amine oxidase-like	PON80103.1:Copper amine oxidase [Parasponia andersonii]	sp|F4IAX1|CAOA3_ARATH:Amine oxidase [copper-containing] alpha 3, peroxisomal OS=Arabidopsis thaliana OX=3702 GN=CuAOalpha3 PE=1 SV=1	sp|A0A2P5E3J6|A0A2P5E3J6_PARAD:105
Moatr02bG0045500.1	GO:0005507; copper ion binding; molecular_function GO:0008131; primary amine oxidase activity; molecular_function GO:0009308; amine metabolic process; biological_process GO:0048038; quinone binding; molecular_function GO:0055114; oxidation-reduction process; biological_process	IPR015798; Copper amine oxidase, C-terminal	K00276 primary-amine oxidase [EC:1.4.3.21] | (RefSeq) primary amine oxidase	XP_010108023.2:primary amine oxidase [Morus notabilis]	sp|P49252|AMO_LENCU:Primary amine oxidase (Fragment) OS=Lens culinaris OX=3864 PE=1 SV=3	sp|W9RYJ0|W9RYJ0_9ROSA:284
Moatr02bG0045900.1	-	-	no KO assigned | (Kazusa) Lj5g3v2046130.1; -	AES62651.1:hypothetical protein MTR_1g104520 [Medicago truncatula] >RHN82033.1 hypothetical protein MtrunA17_Chr1g0205521 [Medicago truncatula]	-	sp|G7ID61|G7ID61_MEDTR:118
Moatr02bG0053200.1	-	IPR022796; Chlorophyll A-B binding protein	no KO assigned | (RefSeq) ELIP1; early light-inducable protein	PWA58868.1:Chlorophyll A-B binding protein [Artemisia annua]	sp|P93735|ELIP1_ARATH:Early light-induced protein 1, chloroplastic OS=Arabidopsis thaliana OX=3702 GN=ELIP1 PE=1 SV=1	sp|A0A835JWZ1|A0A835JWZ1_9ROSI:337
Moatr02bG0053400.1	-	IPR022796; Chlorophyll A-B binding protein	no KO assigned | (RefSeq) hypothetical protein	XP_010107713.1:early light-induced protein 1, chloroplastic [Morus notabilis]	sp|P93735|ELIP1_ARATH:Early light-induced protein 1, chloroplastic OS=Arabidopsis thaliana OX=3702 GN=ELIP1 PE=1 SV=1	sp|W9RXQ5|W9RXQ5_9ROSA:335
Moatr02bG0053500.1	-	IPR022796; Chlorophyll A-B binding protein	no KO assigned | (RefSeq) early light-induced protein, chloroplastic	XP_010107713.1:early light-induced protein 1, chloroplastic [Morus notabilis]	sp|P93735|ELIP1_ARATH:Early light-induced protein 1, chloroplastic OS=Arabidopsis thaliana OX=3702 GN=ELIP1 PE=1 SV=1	sp|W9RXQ5|W9RXQ5_9ROSA:333
Moatr02bG0053600.1	-	IPR022796; Chlorophyll A-B binding protein	no KO assigned | (RefSeq) hypothetical protein	XP_010107713.1:early light-induced protein 1, chloroplastic [Morus notabilis]	sp|P93735|ELIP1_ARATH:Early light-induced protein 1, chloroplastic OS=Arabidopsis thaliana OX=3702 GN=ELIP1 PE=1 SV=1	sp|W9RXQ5|W9RXQ5_9ROSA:337
Moatr02bG0061800.1	-	-	no KO assigned | (RefSeq) uncharacterized LOC103632957	XP_024029938.1:uncharacterized protein LOC112094094 [Morus notabilis]	-	sp|W9RWC0|W9RWC0_9ROSA:82.0
Moatr02bG0062200.1	-	IPR002885; Pentatricopeptide repeat	no KO assigned | (RefSeq) pentatricopeptide repeat-containing protein At1g12775, mitochondrial-like	XP_024019967.1:pentatricopeptide repeat-containing protein At1g63080, mitochondrial-like [Morus notabilis]	sp|A8MQA3|PP330_ARATH:Pentatricopeptide repeat-containing protein At4g21065 OS=Arabidopsis thaliana OX=3702 GN=PCMP-H28 PE=2 SV=2	sp|A0A803Q315|A0A803Q315_CANSA:251
Moatr02bG0062900.1	-	-	K12130 pseudo-response regulator 5 | (RefSeq) two-component response regulator-like APRR5	XP_010099422.1:two-component response regulator-like APRR5 [Morus notabilis] >EXB78384.1 Two-component response regulator-like protein [Morus notabilis]	sp|Q6LA42|APRR5_ARATH:Two-component response regulator-like APRR5 OS=Arabidopsis thaliana OX=3702 GN=APRR5 PE=1 SV=2	sp|W9R157|W9R157_9ROSA:142
Moatr02bG0063000.1	GO:0000160; phosphorelay signal transduction system; biological_process	IPR001789; Signal transduction response regulator, receiver domain	K12130 pseudo-response regulator 5 | (RefSeq) two-component response regulator-like PRR95	XP_010099422.1:two-component response regulator-like APRR5 [Morus notabilis] >EXB78384.1 Two-component response regulator-like protein [Morus notabilis]	sp|Q6LA42|APRR5_ARATH:Two-component response regulator-like APRR5 OS=Arabidopsis thaliana OX=3702 GN=APRR5 PE=1 SV=2	sp|W9RA17|W9RA17_9ROSA:176
Moatr02bG0063100.1	GO:0004867; serine-type endopeptidase inhibitor activity; molecular_function GO:0009611; response to wounding; biological_process	IPR000864; Proteinase inhibitor I13, potato inhibitor I	no KO assigned | (RefSeq) inhibitor of trypsin and hageman factor-like protein	XP_010094276.1:glu S.griseus protease inhibitor [Morus notabilis] >XP_010094277.1 glu S.griseus protease inhibitor [Morus notabilis] >EXB55550.1 Glu S.griseus protease inhibitor [Morus notabilis] >EXB55551.1 Glu S.griseus protease inhibitor [Morus notabilis]	sp|P24076|BGIA_MOMCH:Glu S.griseus protease inhibitor OS=Momordica charantia OX=3673 PE=1 SV=1	sp|W9R3U3|W9R3U3_9ROSA:140
Moatr02bG0063200.1	GO:0004867; serine-type endopeptidase inhibitor activity; molecular_function GO:0009611; response to wounding; biological_process	IPR000864; Proteinase inhibitor I13, potato inhibitor I	no KO assigned | (RefSeq) inhibitor of trypsin and hageman factor-like protein	XP_010094276.1:glu S.griseus protease inhibitor [Morus notabilis] >XP_010094277.1 glu S.griseus protease inhibitor [Morus notabilis] >EXB55550.1 Glu S.griseus protease inhibitor [Morus notabilis] >EXB55551.1 Glu S.griseus protease inhibitor [Morus notabilis]	sp|P24076|BGIA_MOMCH:Glu S.griseus protease inhibitor OS=Momordica charantia OX=3673 PE=1 SV=1	sp|W9R3U3|W9R3U3_9ROSA:140
Moatr02bG0063300.1	GO:0004867; serine-type endopeptidase inhibitor activity; molecular_function GO:0009611; response to wounding; biological_process	IPR000864; Proteinase inhibitor I13, potato inhibitor I	no KO assigned | (RefSeq) inhibitor of trypsin and hageman factor-like protein	EXB55549.1:Glu S.griseus protease inhibitor [Morus notabilis]	sp|Q6XNP7|HPI_HEVBR:Protease inhibitor HPI OS=Hevea brasiliensis OX=3981 GN=PI1 PE=1 SV=2	sp|W9RI77|W9RI77_9ROSA:143
Moatr02bG0070400.1	-	-	no KO assigned | (RefSeq) uncharacterized LOC103632957	XP_024029938.1:uncharacterized protein LOC112094094 [Morus notabilis]	-	sp|W9RWC0|W9RWC0_9ROSA:81.6
Moatr02bG0070500.1	-	IPR008030; NmrA-like domain	no KO assigned | (RefSeq) hypothetical protein	XP_024021054.1:eugenol synthase 1 [Morus notabilis]	sp|Q15GI4|EGS1_OCIBA:Eugenol synthase 1 OS=Ocimum basilicum OX=39350 GN=EGS1 PE=1 SV=1	sp|W9R0B2|W9R0B2_9ROSA:218
Moatr02bG0071800.1	-	IPR002885; Pentatricopeptide repeat	no KO assigned | (RefSeq) putative pentatricopeptide repeat-containing protein At1g12700, mitochondrial	XP_024019967.1:pentatricopeptide repeat-containing protein At1g63080, mitochondrial-like [Morus notabilis]	-	sp|A0A803Q315|A0A803Q315_CANSA:185
Moatr02bG0072000.1	-	IPR002885; Pentatricopeptide repeat	no KO assigned | (RefSeq) putative pentatricopeptide repeat-containing protein At1g12700, mitochondrial	XP_024026162.1:pentatricopeptide repeat-containing protein At1g63130, mitochondrial-like [Morus notabilis]	-	sp|A0A803Q315|A0A803Q315_CANSA:227
Moatr02bG0074600.1	-	-	no KO assigned | (RefSeq) pentatricopeptide (PPR) repeat protein	XP_024030233.1:putative pentatricopeptide repeat-containing protein At1g74580 [Morus notabilis]	-	sp|A0A2P5DQW5|A0A2P5DQW5_PARAD:52.0
Moatr02bG0075300.1	GO:0004672; protein kinase activity; molecular_function GO:0005515; protein binding; molecular_function GO:0005524; ATP binding; molecular_function GO:0006468; protein phosphorylation; biological_process	IPR000719; Protein kinase domain IPR001611; Leucine-rich repeat IPR013210; Leucine-rich repeat-containing N-terminal, plant-type	no KO assigned | (RefSeq) putative receptor-like protein kinase At3g47110	XP_024031917.1:probable LRR receptor-like serine/threonine-protein kinase At3g47570 [Morus notabilis]	sp|Q1MX30|XA21_ORYSI:Receptor kinase-like protein Xa21 OS=Oryza sativa subsp. indica OX=39946 GN=XA21 PE=1 SV=1	sp|A0A7J6EVV2|A0A7J6EVV2_CANSA:754
Moatr02bG0075500.1	GO:0004672; protein kinase activity; molecular_function GO:0005524; ATP binding; molecular_function GO:0006468; protein phosphorylation; biological_process	IPR000719; Protein kinase domain	no KO assigned | (RefSeq) putative receptor-like protein kinase At3g47110	XP_024031918.1:probable LRR receptor-like serine/threonine-protein kinase At3g47570 [Morus notabilis]	sp|C0LGP4|Y3475_ARATH:Probable LRR receptor-like serine/threonine-protein kinase At3g47570 OS=Arabidopsis thaliana OX=3702 GN=At3g47570 PE=2 SV=1	sp|A0A803Q2Q2|A0A803Q2Q2_CANSA:216
Moatr02bG0079500.1	-	-	no KO assigned | (RefSeq) uncharacterized LOC103632957	XP_024029938.1:uncharacterized protein LOC112094094 [Morus notabilis]	-	sp|W9RWC0|W9RWC0_9ROSA:80.5
Moatr02bG0083500.1	-	-	-	XP_024029938.1:uncharacterized protein LOC112094094 [Morus notabilis]	-	sp|W9RWC0|W9RWC0_9ROSA:81.6
Moatr02bG0085100.1	-	IPR025452; Domain of unknown function DUF4218	no KO assigned | (RefSeq) uncharacterized LOC109183385	XP_015891036.1:uncharacterized protein LOC107425542 [Ziziphus jujuba]	-	sp|A0A2P5FHP7|A0A2P5FHP7_TREOI:116
Moatr02bG0088700.1	-	IPR021914; Transcriptional factor DELLA, N-terminal	K14494 DELLA protein | (RefSeq) hypothetical protein	KAF3443605.1:hypothetical protein FNV43_RR13293 [Rhamnella rubrinervis]	sp|Q84TQ7|GAI_GOSHI:DELLA protein GAI OS=Gossypium hirsutum OX=3635 GN=GAI PE=2 SV=1	sp|A0A8K0H0W3|A0A8K0H0W3_9ROSA:90.1
Moatr02bG0088900.1	-	-	no KO assigned | (RefSeq) uncharacterized LOC107174306	EXB74907.1:hypothetical protein L484_018615 [Morus notabilis]	-	sp|W9RHN7|W9RHN7_9ROSA:161
Moatr02bG0107900.1	-	IPR002885; Pentatricopeptide repeat	K17710 pentatricopeptide repeat domain-containing protein 1 | (RefSeq) hypothetical protein	XP_024019967.1:pentatricopeptide repeat-containing protein At1g63080, mitochondrial-like [Morus notabilis]	-	sp|A0A803Q315|A0A803Q315_CANSA:171
Moatr02bG0108800.1	-	IPR001099; Chalcone/stilbene synthase, N-terminal IPR012328; Chalcone/stilbene synthase, C-terminal	K00660 chalcone synthase [EC:2.3.1.74] | (RefSeq) chalcone synthase 1	XP_010099134.1:chalcone synthase [Morus notabilis] >EXB76928.1 Chalcone synthase [Morus notabilis]	sp|Q9FUB7|CHSY_HYPAN:Chalcone synthase OS=Hypericum androsaemum OX=140968 PE=1 SV=1	sp|W9RY02|W9RY02_9ROSA:768
Moatr02bG0108900.1	-	IPR001099; Chalcone/stilbene synthase, N-terminal IPR012328; Chalcone/stilbene synthase, C-terminal	K00660 chalcone synthase [EC:2.3.1.74] | (RefSeq) chalcone synthase 1	XP_010099135.1:chalcone synthase [Morus notabilis] >EXB76929.1 Chalcone synthase [Morus notabilis]	sp|Q9FUB7|CHSY_HYPAN:Chalcone synthase OS=Hypericum androsaemum OX=140968 PE=1 SV=1	sp|W9RHC2|W9RHC2_9ROSA:766
Moatr02bG0109000.1	-	IPR001099; Chalcone/stilbene synthase, N-terminal IPR012328; Chalcone/stilbene synthase, C-terminal	K00660 chalcone synthase [EC:2.3.1.74] | (RefSeq) chalcone synthase 1	XP_010099135.1:chalcone synthase [Morus notabilis] >EXB76929.1 Chalcone synthase [Morus notabilis]	sp|Q9FUB7|CHSY_HYPAN:Chalcone synthase OS=Hypericum androsaemum OX=140968 PE=1 SV=1	sp|W9RHC2|W9RHC2_9ROSA:768
Moatr02bG0110100.1	-	-	-	XP_024029938.1:uncharacterized protein LOC112094094 [Morus notabilis]	-	sp|W9RWC0|W9RWC0_9ROSA:77.8
Moatr02bG0113400.1	-	IPR002885; Pentatricopeptide repeat	K17964 leucine-rich PPR motif-containing protein, mitochondrial | (RefSeq) pentatricopeptide repeat-containing protein At1g12300, mitochondrial-like	XP_024027120.1:putative pentatricopeptide repeat-containing protein At1g12700, mitochondrial [Morus notabilis]	sp|Q9LPX2|PPR39_ARATH:Pentatricopeptide repeat-containing protein At1g12775, mitochondrial OS=Arabidopsis thaliana OX=3702 GN=At1g12775 PE=2 SV=1	sp|A0A314U5F8|A0A314U5F8_PRUYE:146
Moatr02bG0115500.1	-	IPR002885; Pentatricopeptide repeat	no KO assigned | (RefSeq) pentatricopeptide repeat-containing protein At1g12775, mitochondrial-like	XP_024025803.1:pentatricopeptide repeat-containing protein At1g62930, chloroplastic-like isoform X1 [Morus notabilis]	-	sp|A0A803Q5V4|A0A803Q5V4_CANSA:165
Moatr02bG0117200.1	-	IPR002885; Pentatricopeptide repeat	no KO assigned | (RefSeq) putative pentatricopeptide repeat-containing protein At1g12700, mitochondrial	XP_024026162.1:pentatricopeptide repeat-containing protein At1g63130, mitochondrial-like [Morus notabilis]	-	sp|A0A8K0HS70|A0A8K0HS70_9ROSA:195
Moatr02bG0120700.1	GO:0003777; microtubule motor activity; molecular_function GO:0005524; ATP binding; molecular_function GO:0007018; microtubule-based movement; biological_process GO:0008017; microtubule binding; molecular_function	IPR001752; Kinesin motor domain	no KO assigned | (RefSeq) kinesin-like protein KIF22	XP_024024812.1:kinesin-like protein KIN-14T [Morus notabilis]	sp|F4I1T9|KN14T_ARATH:Kinesin-like protein KIN-14T OS=Arabidopsis thaliana OX=3702 GN=KIN14T PE=3 SV=1	sp|A0A7J6EJ64|A0A7J6EJ64_CANSA:1139
Moatr02bG0121000.1	GO:0008017; microtubule binding; molecular_function	IPR031852; Spindle pole body-associated protein Vik1/Cik1, microtubule binding domain	no KO assigned | (RefSeq) kinesin-like protein KIF21A	XP_024024812.1:kinesin-like protein KIN-14T [Morus notabilis]	sp|F4I1T9|KN14T_ARATH:Kinesin-like protein KIN-14T OS=Arabidopsis thaliana OX=3702 GN=KIN14T PE=3 SV=1	sp|W9RG83|W9RG83_9ROSA:367
Moatr02bG0121100.1	-	-	no KO assigned | (RefSeq) kinesin-like protein KIF22	XP_024024812.1:kinesin-like protein KIN-14T [Morus notabilis]	sp|A2ZRG4|KN14B_ORYSJ:Kinesin-like protein KIN-14B OS=Oryza sativa subsp. japonica OX=39947 GN=KIN14B PE=3 SV=2	sp|W9S501|W9S501_9ROSA:944
Moatr02bG0121500.1	GO:0008017; microtubule binding; molecular_function	IPR031852; Spindle pole body-associated protein Vik1/Cik1, microtubule binding domain	no KO assigned | (RefSeq) kinesin-like protein KIF21A	XP_024024812.1:kinesin-like protein KIN-14T [Morus notabilis]	sp|F4I1T9|KN14T_ARATH:Kinesin-like protein KIN-14T OS=Arabidopsis thaliana OX=3702 GN=KIN14T PE=3 SV=1	sp|W9RG83|W9RG83_9ROSA:237
Moatr02bG0121600.1	GO:0003777; microtubule motor activity; molecular_function GO:0005524; ATP binding; molecular_function GO:0007018; microtubule-based movement; biological_process GO:0008017; microtubule binding; molecular_function	IPR001752; Kinesin motor domain	no KO assigned | (RefSeq) kinesin-like protein KIF22	XP_024024812.1:kinesin-like protein KIN-14T [Morus notabilis]	sp|A2ZRG4|KN14B_ORYSJ:Kinesin-like protein KIN-14B OS=Oryza sativa subsp. japonica OX=39947 GN=KIN14B PE=3 SV=2	sp|W9S501|W9S501_9ROSA:939
Moatr02bG0121800.1	GO:0005634; nucleus; cellular_component	IPR006568; PSP, proline-rich IPR007180; Domain of unknown function DUF382	K12829 splicing factor 3B subunit 2 | (RefSeq) splicing factor 3B subunit 2	XP_010100562.1:splicing factor 3B subunit 2 [Morus notabilis] >EXB82805.1 Splicing factor 3B subunit 2 [Morus notabilis]	-	sp|A0A834D3A3|A0A834D3A3_JUGRE:240
Moatr02bG0125200.1	-	IPR025312; Domain of unknown function DUF4216	no KO assigned | (RefSeq) uncharacterized LOC103627141	PON91048.1:LOW QUALITY PROTEIN: hypothetical protein TorRG33x02_130790 [Trema orientale]	-	sp|A0A2P5EZT7|A0A2P5EZT7_TREOI:164
Moatr02bG0128800.1	-	-	no KO assigned | (RefSeq) uncharacterized LOC107175169	PON91412.1:Zinc finger, CCHC-type, partial [Trema orientale]	-	sp|A0A2P5F0U9|A0A2P5F0U9_TREOI:90.9
Moatr02bG0134800.1	-	IPR025312; Domain of unknown function DUF4216	no KO assigned | (RefSeq) uncharacterized LOC102598429	XP_024023057.1:uncharacterized protein LOC112092090 [Morus notabilis]	-	sp|A0A438KKA2|A0A438KKA2_VITVI:159
Moatr02bG0138600.1	-	-	no KO assigned | (RefSeq) hypothetical protein	EXB95063.1:hypothetical protein L484_003542 [Morus notabilis]	sp|Q9FIM6|SBT48_ARATH:Subtilisin-like protease SBT4.8 OS=Arabidopsis thaliana OX=3702 GN=SBT4.8 PE=3 SV=1	sp|W9RW02|W9RW02_9ROSA:253
Moatr03bG0000700.1	-	IPR014720; Double-stranded RNA-binding domain	no KO assigned | (RefSeq) double-stranded RNA-binding protein 1-like	XP_024024703.1:double-stranded RNA-binding protein 4 [Morus notabilis]	sp|Q8H1D4|DRB4_ARATH:Double-stranded RNA-binding protein 4 OS=Arabidopsis thaliana OX=3702 GN=DBR4 PE=1 SV=1	sp|W9QEJ1|W9QEJ1_9ROSA:390
Moatr03bG0008400.1	-	IPR025312; Domain of unknown function DUF4216 IPR025452; Domain of unknown function DUF4218	no KO assigned | (RefSeq) uncharacterized LOC109183385	XP_024029938.1:uncharacterized protein LOC112094094 [Morus notabilis]	-	sp|A0A438EUD1|A0A438EUD1_VITVI:467
Moatr03bG0010600.1	GO:0008152; metabolic process; biological_process GO:0016758; transferase activity, transferring hexosyl groups; molecular_function	IPR002213; UDP-glucuronosyl/UDP-glucosyltransferase	K13495 cis-zeatin O-glucosyltransferase [EC:2.4.1.215] | (RefSeq) zeatin O-glucosyltransferase-like	XP_024018586.1:zeatin O-glucosyltransferase-like [Morus notabilis]	sp|Q9ZSK5|ZOG_PHALU:Zeatin O-glucosyltransferase OS=Phaseolus lunatus OX=3884 GN=ZOG1 PE=1 SV=1	sp|A0A2P5C7R3|A0A2P5C7R3_TREOI:655
Moatr03bG0010700.1	GO:0008152; metabolic process; biological_process GO:0016758; transferase activity, transferring hexosyl groups; molecular_function	IPR002213; UDP-glucuronosyl/UDP-glucosyltransferase	K13495 cis-zeatin O-glucosyltransferase [EC:2.4.1.215] | (RefSeq) zeatin O-glucosyltransferase-like	XP_010092094.1:zeatin O-glucosyltransferase [Morus notabilis] >EXB50176.1 Zeatin O-glucosyltransferase [Morus notabilis]	sp|Q9ZSK5|ZOG_PHALU:Zeatin O-glucosyltransferase OS=Phaseolus lunatus OX=3884 GN=ZOG1 PE=1 SV=1	sp|W9QPX8|W9QPX8_9ROSA:954
Moatr03bG0010800.1	GO:0008152; metabolic process; biological_process GO:0016758; transferase activity, transferring hexosyl groups; molecular_function	IPR002213; UDP-glucuronosyl/UDP-glucosyltransferase	K13495 cis-zeatin O-glucosyltransferase [EC:2.4.1.215] | (RefSeq) zeatin O-glucosyltransferase-like	XP_024031798.1:zeatin O-glucosyltransferase [Morus notabilis]	sp|P56725|ZOX_PHAVU:Zeatin O-xylosyltransferase OS=Phaseolus vulgaris OX=3885 GN=ZOX1 PE=1 SV=1	sp|W9SF20|W9SF20_9ROSA:896
Moatr03bG0010900.1	GO:0008152; metabolic process; biological_process GO:0016758; transferase activity, transferring hexosyl groups; molecular_function	IPR002213; UDP-glucuronosyl/UDP-glucosyltransferase	K13495 cis-zeatin O-glucosyltransferase [EC:2.4.1.215] | (RefSeq) zeatin O-glucosyltransferase-like	XP_024031798.1:zeatin O-glucosyltransferase [Morus notabilis]	sp|P56725|ZOX_PHAVU:Zeatin O-xylosyltransferase OS=Phaseolus vulgaris OX=3885 GN=ZOX1 PE=1 SV=1	sp|W9SF20|W9SF20_9ROSA:743
Moatr03bG0011200.1	GO:0008152; metabolic process; biological_process GO:0016758; transferase activity, transferring hexosyl groups; molecular_function	IPR002213; UDP-glucuronosyl/UDP-glucosyltransferase	no KO assigned | (RefSeq) zeatin O-glucosyltransferase-like	XP_010090213.1:zeatin O-xylosyltransferase [Morus notabilis] >EXB39082.1 Zeatin O-xylosyltransferase [Morus notabilis]	sp|P56725|ZOX_PHAVU:Zeatin O-xylosyltransferase OS=Phaseolus vulgaris OX=3885 GN=ZOX1 PE=1 SV=1	sp|W9QK61|W9QK61_9ROSA:630
Moatr03bG0012400.1	GO:0008152; metabolic process; biological_process GO:0016758; transferase activity, transferring hexosyl groups; molecular_function	IPR002213; UDP-glucuronosyl/UDP-glucosyltransferase	K13495 cis-zeatin O-glucosyltransferase [EC:2.4.1.215] | (RefSeq) hypothetical protein	XP_010090213.1:zeatin O-xylosyltransferase [Morus notabilis] >EXB39082.1 Zeatin O-xylosyltransferase [Morus notabilis]	sp|P56725|ZOX_PHAVU:Zeatin O-xylosyltransferase OS=Phaseolus vulgaris OX=3885 GN=ZOX1 PE=1 SV=1	sp|W9QK61|W9QK61_9ROSA:657
Moatr03bG0012500.1	GO:0008152; metabolic process; biological_process GO:0016758; transferase activity, transferring hexosyl groups; molecular_function	IPR002213; UDP-glucuronosyl/UDP-glucosyltransferase	K13495 cis-zeatin O-glucosyltransferase [EC:2.4.1.215] | (RefSeq) zeatin O-glucosyltransferase-like	XP_010090213.1:zeatin O-xylosyltransferase [Morus notabilis] >EXB39082.1 Zeatin O-xylosyltransferase [Morus notabilis]	sp|P56725|ZOX_PHAVU:Zeatin O-xylosyltransferase OS=Phaseolus vulgaris OX=3885 GN=ZOX1 PE=1 SV=1	sp|W9QK57|W9QK57_9ROSA:905
Moatr03bG0012900.1	GO:0008152; metabolic process; biological_process GO:0016758; transferase activity, transferring hexosyl groups; molecular_function	IPR002213; UDP-glucuronosyl/UDP-glucosyltransferase	no KO assigned | (RefSeq) zeatin O-glucosyltransferase-like	XP_010090216.1:zeatin O-xylosyltransferase [Morus notabilis] >EXB39085.1 Zeatin O-glucosyltransferase [Morus notabilis]	sp|P56725|ZOX_PHAVU:Zeatin O-xylosyltransferase OS=Phaseolus vulgaris OX=3885 GN=ZOX1 PE=1 SV=1	sp|W9QSK9|W9QSK9_9ROSA:851
Moatr03bG0013000.1	GO:0008152; metabolic process; biological_process GO:0016758; transferase activity, transferring hexosyl groups; molecular_function	IPR002213; UDP-glucuronosyl/UDP-glucosyltransferase	no KO assigned | (RefSeq) zeatin O-glucosyltransferase-like	XP_010090218.1:zeatin O-xylosyltransferase [Morus notabilis] >EXB39087.1 Zeatin O-glucosyltransferase [Morus notabilis]	sp|P56725|ZOX_PHAVU:Zeatin O-xylosyltransferase OS=Phaseolus vulgaris OX=3885 GN=ZOX1 PE=1 SV=1	sp|W9QK61|W9QK61_9ROSA:895
Moatr03bG0048300.1	GO:0004672; protein kinase activity; molecular_function GO:0005515; protein binding; molecular_function GO:0006468; protein phosphorylation; biological_process	IPR001245; Serine-threonine/tyrosine-protein kinase, catalytic domain IPR001611; Leucine-rich repeat IPR013210; Leucine-rich repeat-containing N-terminal, plant-type	no KO assigned | (RefSeq) hypothetical protein	XP_010092787.2:probable LRR receptor-like serine/threonine-protein kinase At3g47570 [Morus notabilis]	sp|Q2R2D5|XA21_ORYSJ:Receptor kinase-like protein Xa21 OS=Oryza sativa subsp. japonica OX=39947 GN=XA21 PE=1 SV=1	sp|W9QZM6|W9QZM6_9ROSA:859
Moatr03bG0048400.1	GO:0004672; protein kinase activity; molecular_function GO:0005515; protein binding; molecular_function GO:0005524; ATP binding; molecular_function GO:0006468; protein phosphorylation; biological_process	IPR000719; Protein kinase domain IPR001611; Leucine-rich repeat IPR013210; Leucine-rich repeat-containing N-terminal, plant-type	no KO assigned | (RefSeq) probable LRR receptor-like serine/threonine-protein kinase At3g47570	EXB52314.1:putative LRR receptor-like serine/threonine-protein kinase [Morus notabilis]	sp|Q9SD62|Y3471_ARATH:Putative receptor-like protein kinase At3g47110 OS=Arabidopsis thaliana OX=3702 GN=At3g47110 PE=3 SV=1	sp|W9R282|W9R282_9ROSA:1152
Moatr03bG0051900.1	-	IPR025452; Domain of unknown function DUF4218	no KO assigned | (RefSeq) uncharacterized LOC104884412	XP_024029938.1:uncharacterized protein LOC112094094 [Morus notabilis]	-	sp|A0A2P5FHP7|A0A2P5FHP7_TREOI:140
Moatr03bG0064400.1	-	IPR014720; Double-stranded RNA-binding domain	no KO assigned | (RefSeq) double-stranded RNA-binding protein 1-like	EXB31234.1:Double-stranded RNA-binding protein 4 [Morus notabilis]	sp|Q8H1D4|DRB4_ARATH:Double-stranded RNA-binding protein 4 OS=Arabidopsis thaliana OX=3702 GN=DBR4 PE=1 SV=1	sp|W9QEJ1|W9QEJ1_9ROSA:290
Moatr03bG0069500.1	GO:0005634; nucleus; cellular_component	IPR006568; PSP, proline-rich IPR007180; Domain of unknown function DUF382	K12829 splicing factor 3B subunit 2 | (RefSeq) hypothetical protein	KAF3451515.1:hypothetical protein FNV43_RR07610 [Rhamnella rubrinervis]	-	sp|W9RNM3|W9RNM3_9ROSA:326
Moatr03bG0070700.1	-	IPR023210; NADP-dependent oxidoreductase domain	no KO assigned | (RefSeq) non-functional NADPH-dependent codeinone reductase 2-like	PON83764.1:Aldo/keto reductase [Trema orientale]	sp|Q9SQ64|COR2_PAPSO:Non-functional NADPH-dependent codeinone reductase 2 OS=Papaver somniferum OX=3469 GN=COR2 PE=1 SV=1	sp|A0A2P5EE01|A0A2P5EE01_TREOI:447
Moatr03bG0071300.1	-	IPR025452; Domain of unknown function DUF4218	no KO assigned | (RefSeq) uncharacterized LOC107829616	XP_030502489.1:uncharacterized protein LOC115717647 [Cannabis sativa]	-	sp|A0A834GI11|A0A834GI11_RHOSS:132
Moatr03bG0089300.1	-	-	no KO assigned | (RefSeq) uncharacterized LOC107801310	XP_030487196.1:uncharacterized protein LOC115704116 [Cannabis sativa]	-	sp|A0A2P5F4B6|A0A2P5F4B6_TREOI:184
Moatr03bG0089400.1	-	-	no KO assigned | (RefSeq) uncharacterized LOC106417312	XP_030487196.1:uncharacterized protein LOC115704116 [Cannabis sativa]	-	sp|A0A5C7IWH6|A0A5C7IWH6_9ROSI:90.1
Moatr03bG0102100.1	-	-	no KO assigned | (RefSeq) uncharacterized LOC8267164	KAF4364207.1:hypothetical protein F8388_000159 [Cannabis sativa]	-	sp|A0A7J6EWF7|A0A7J6EWF7_CANSA:116
Moatr03bG0102200.1	GO:0016020; membrane; cellular_component GO:0048193; Golgi vesicle transport; biological_process	IPR015260; Syntaxin 6, N-terminal	no KO assigned | (RefSeq) hypothetical protein	PON83096.1:Syntaxin 6, N-terminal [Trema orientale]	-	sp|W9RNW9|W9RNW9_9ROSA:168
Moatr03bG0133300.1	GO:0003735; structural constituent of ribosome; molecular_function GO:0005840; ribosome; cellular_component GO:0006412; translation; biological_process	IPR016180; Ribosomal protein L10e/L16	no KO assigned | (RefSeq) rpl16, NitaCp062; ribosomal protein L16	XP_010100840.1:uncharacterized protein LOC21387379 [Morus notabilis] >EXB84823.1 50S ribosomal protein L16 [Morus notabilis]	sp|Q3C1L8|RK16_NICSY:50S ribosomal protein L16, chloroplastic OS=Nicotiana sylvestris OX=4096 GN=rpl16 PE=3 SV=1	sp|W9RPB5|W9RPB5_9ROSA:307
Moatr03bG0140300.1	GO:0008270; zinc ion binding; molecular_function	IPR007527; Zinc finger, SWIM-type	no KO assigned | (RefSeq) uncharacterized LOC100241533	XP_030487196.1:uncharacterized protein LOC115704116 [Cannabis sativa]	-	sp|A0A2P5F4B6|A0A2P5F4B6_TREOI:134
Moatr03bG0140400.1	-	IPR002885; Pentatricopeptide repeat	no KO assigned | (RefSeq) pentatricopeptide repeat-containing protein At1g12775, mitochondrial-like	XP_024022015.1:protein Rf1, mitochondrial-like [Morus notabilis]	-	sp|W9QJ10|W9QJ10_9ROSA:201
Moatr03bG0140500.1	-	IPR002885; Pentatricopeptide repeat	no KO assigned | (RefSeq) pentatricopeptide repeat-containing protein At1g12775, mitochondrial-like	XP_024022015.1:protein Rf1, mitochondrial-like [Morus notabilis]	-	sp|W9QJ10|W9QJ10_9ROSA:211
Moatr04bG0009500.1	-	IPR007117; Expansin, cellulose-binding-like domain IPR009009; RlpA-like protein, double-psi beta-barrel domain	no KO assigned | (RefSeq) expansin-A23-like	XP_024019177.1:expansin-A23-like, partial [Morus notabilis]	sp|Q9FL79|EXP23_ARATH:Expansin-A23 OS=Arabidopsis thaliana OX=3702 GN=EXPA23 PE=2 SV=3	sp|A0A2N9IL94|A0A2N9IL94_FAGSY:405
Moatr04bG0009700.1	-	IPR007117; Expansin, cellulose-binding-like domain IPR009009; RlpA-like protein, double-psi beta-barrel domain	no KO assigned | (RefSeq) expansin-A23-like	XP_024019177.1:expansin-A23-like, partial [Morus notabilis]	sp|Q9FL79|EXP23_ARATH:Expansin-A23 OS=Arabidopsis thaliana OX=3702 GN=EXPA23 PE=2 SV=3	sp|A0A2N9IL94|A0A2N9IL94_FAGSY:406
Moatr04bG0018300.1	-	-	no KO assigned | (RefSeq) uncharacterized LOC103632957	XP_024029938.1:uncharacterized protein LOC112094094 [Morus notabilis]	-	sp|W9RWC0|W9RWC0_9ROSA:81.6
Moatr04bG0029100.1	GO:0005509; calcium ion binding; molecular_function	IPR002048; EF-hand domain	K16465 centrin-1 | (RefSeq) hypothetical protein	XP_010106718.1:calcium-binding protein PBP1 [Morus notabilis]	sp|O81831|CARP1_ARATH:Calcium-binding protein KRP1 OS=Arabidopsis thaliana OX=3702 GN=KRP1 PE=2 SV=1	sp|W9RUW7|W9RUW7_9ROSA:221
Moatr04bG0029200.1	GO:0005509; calcium ion binding; molecular_function	IPR002048; EF-hand domain	K16465 centrin-1 | (RefSeq) calcium-binding protein PBP1-like	XP_010106719.1:calcium-binding protein PBP1 [Morus notabilis]	sp|O81831|CARP1_ARATH:Calcium-binding protein KRP1 OS=Arabidopsis thaliana OX=3702 GN=KRP1 PE=2 SV=1	sp|W9RV51|W9RV51_9ROSA:216
Moatr04bG0029300.1	GO:0005509; calcium ion binding; molecular_function	IPR002048; EF-hand domain	K16465 centrin-1 | (RefSeq) hypothetical protein	XP_010106720.1:calcium-binding protein PBP1 [Morus notabilis]	sp|O81831|CARP1_ARATH:Calcium-binding protein KRP1 OS=Arabidopsis thaliana OX=3702 GN=KRP1 PE=2 SV=1	sp|W9SJF7|W9SJF7_9ROSA:227
Moatr04bG0039000.1	GO:0005198; structural molecule activity; molecular_function GO:0006886; intracellular protein transport; biological_process GO:0016192; vesicle-mediated transport; biological_process GO:0030130; clathrin coat of trans-Golgi network vesicle; cellular_component GO:0030132; clathrin coat of coated pit; cellular_component	IPR000996; Clathrin light chain	no KO assigned | (RefSeq) clathrin light chain 1-like	XP_010100552.1:clathrin light chain 1 [Morus notabilis] >EXB82795.1 Clathrin light chain 1 [Morus notabilis]	sp|Q9SKU1|CLC1_ARATH:Clathrin light chain 1 OS=Arabidopsis thaliana OX=3702 GN=At2g20760 PE=2 SV=1	sp|W9RNL7|W9RNL7_9ROSA:530
Moatr04bG0082300.1	GO:0005515; protein binding; molecular_function	IPR001611; Leucine-rich repeat	no KO assigned | (RefSeq) F-box protein SKIP19	EXB51993.1:hypothetical protein L484_019770 [Morus notabilis]	sp|Q9M0U9|SKI19_ARATH:F-box protein SKIP19 OS=Arabidopsis thaliana OX=3702 GN=SKIP19 PE=1 SV=1	sp|W9RDP4|W9RDP4_9ROSA:276
Moatr04bG0082400.1	GO:0005515; protein binding; molecular_function	IPR001810; F-box domain	no KO assigned | (RefSeq) F-box protein SKIP19-like	EXB51992.1:Putative F-box/LRR-repeat protein 23 [Morus notabilis]	sp|Q9S9V9|FBL23_ARATH:Putative F-box/LRR-repeat protein 23 OS=Arabidopsis thaliana OX=3702 GN=FBL23 PE=4 SV=1	sp|W9QRW7|W9QRW7_9ROSA:547
Moatr04bG0082500.1	-	-	no KO assigned | (RefSeq) putative F-box/LRR-repeat protein 23	XP_024018927.1:F-box protein SKIP19-like [Morus notabilis]	sp|Q9M0U8|FBL21_ARATH:Putative F-box/LRR-repeat protein 21 OS=Arabidopsis thaliana OX=3702 GN=FBL21 PE=4 SV=1	sp|W9QES0|W9QES0_9ROSA:327
Moatr04bG0082600.1	GO:0005515; protein binding; molecular_function	IPR001611; Leucine-rich repeat	no KO assigned | (Kazusa) Lj6g3v1946500.1; -	XP_010088101.1:F-box protein SKIP19 [Morus notabilis] >EXB31420.1 F-box protein SKIP19 [Morus notabilis]	sp|Q9S9V9|FBL23_ARATH:Putative F-box/LRR-repeat protein 23 OS=Arabidopsis thaliana OX=3702 GN=FBL23 PE=4 SV=1	sp|W9QES0|W9QES0_9ROSA:478
Moatr04bG0082700.1	-	-	no KO assigned | (RefSeq) hypothetical protein	XP_024024914.1:putative F-box/LRR-repeat protein 23 [Morus notabilis]	sp|Q9S9V9|FBL23_ARATH:Putative F-box/LRR-repeat protein 23 OS=Arabidopsis thaliana OX=3702 GN=FBL23 PE=4 SV=1	sp|W9QM31|W9QM31_9ROSA:300
Moatr04bG0090700.1	-	-	no KO assigned | (RefSeq) uncharacterized LOC103635281	XP_024029938.1:uncharacterized protein LOC112094094 [Morus notabilis]	-	sp|W9RWC0|W9RWC0_9ROSA:83.2
Moatr04bG0119200.1	GO:0005215; transporter activity; molecular_function GO:0006810; transport; biological_process GO:0016020; membrane; cellular_component	IPR000109; Proton-dependent oligopeptide transporter family	K14638 solute carrier family 15 (peptide/histidine transporter), member 3/4 | (RefSeq) POPTRDRAFT_751814; hypothetical protein	XP_010098095.1:protein NRT1/ PTR FAMILY 1.2 [Morus notabilis]	sp|Q9M817|PTR6_ARATH:Protein NRT1/ PTR FAMILY 1.2 OS=Arabidopsis thaliana OX=3702 GN=NPF1.2 PE=1 SV=1	sp|W9R6J1|W9R6J1_9ROSA:1152
Moatr04bG0151300.1	GO:0030001; metal ion transport; biological_process GO:0046872; metal ion binding; molecular_function	IPR006121; Heavy metal-associated domain, HMA	no KO assigned | (RefSeq) predicted GPI-anchored protein 58	XP_024022272.1:protein PYRICULARIA ORYZAE RESISTANCE 21 [Morus notabilis]	-	sp|A0A6P3ZWL2|A0A6P3ZWL2_ZIZJJ:180
Moatr04bG0151400.1	-	-	no KO assigned | (RefSeq) uncharacterized LOC103446807	XP_024022297.1:uncharacterized protein LOC21393893 [Morus notabilis]	-	sp|W9QDT3|W9QDT3_9ROSA:271
Moatr04bG0151500.1	-	-	no KO assigned | (RefSeq) hypothetical protein	XP_024022297.1:uncharacterized protein LOC21393893 [Morus notabilis]	-	sp|W9QDT3|W9QDT3_9ROSA:258
Moatr04bG0151700.1	-	-	no KO assigned | (RefSeq) hypothetical protein	XP_024022297.1:uncharacterized protein LOC21393893 [Morus notabilis]	-	sp|W9QDT3|W9QDT3_9ROSA:223
Moatr04bG0151800.1	-	-	no KO assigned | (RefSeq) chitin-binding lectin 1-like	XP_010087650.1:protein PYRICULARIA ORYZAE RESISTANCE 21 [Morus notabilis]	-	sp|W9QNK5|W9QNK5_9ROSA:421
Moatr04bG0157400.1	-	IPR032805; Wax synthase domain	no KO assigned | (RefSeq) acyl-CoA--sterol O-acyltransferase 1-like	EXB41568.1:hypothetical protein L484_013645 [Morus notabilis]	sp|Q9SV07|ASAT1_ARATH:Acyl-CoA--sterol O-acyltransferase 1 OS=Arabidopsis thaliana OX=3702 GN=ASAT1 PE=1 SV=1	sp|W9QX69|W9QX69_9ROSA:667
Moatr04bG0157500.1	-	IPR032805; Wax synthase domain	no KO assigned | (RefSeq) acyl-CoA--sterol O-acyltransferase 1-like	XP_010090982.1:probable long-chain-alcohol O-fatty-acyltransferase 5 [Morus notabilis]	sp|Q9FJ76|WAXS5_ARATH:Probable long-chain-alcohol O-fatty-acyltransferase 5 OS=Arabidopsis thaliana OX=3702 GN=AT5 PE=2 SV=1	sp|W9QUP2|W9QUP2_9ROSA:663
Moatr04bG0157600.1	-	IPR032805; Wax synthase domain	no KO assigned | (RefSeq) acyl-CoA--sterol O-acyltransferase 1-like	PON91359.1:Wax synthase [Trema orientale]	sp|Q9SV07|ASAT1_ARATH:Acyl-CoA--sterol O-acyltransferase 1 OS=Arabidopsis thaliana OX=3702 GN=ASAT1 PE=1 SV=1	sp|A0A2P5F0Q4|A0A2P5F0Q4_TREOI:513
Moatr04bG0157700.1	-	IPR032805; Wax synthase domain	no KO assigned | (RefSeq) acyl-CoA--sterol O-acyltransferase 1-like	EXB41563.1:hypothetical protein L484_013640 [Morus notabilis]	sp|Q9FJ76|WAXS5_ARATH:Probable long-chain-alcohol O-fatty-acyltransferase 5 OS=Arabidopsis thaliana OX=3702 GN=AT5 PE=2 SV=1	sp|W9QX65|W9QX65_9ROSA:701
Moatr04bG0158000.1	-	IPR032805; Wax synthase domain	no KO assigned | (RefSeq) acyl-CoA--sterol O-acyltransferase 1-like	EXB41563.1:hypothetical protein L484_013640 [Morus notabilis]	sp|Q9FJ76|WAXS5_ARATH:Probable long-chain-alcohol O-fatty-acyltransferase 5 OS=Arabidopsis thaliana OX=3702 GN=AT5 PE=2 SV=1	sp|W9QX65|W9QX65_9ROSA:686
Moatr04bG0164300.1	-	IPR027949; Petal formation-expressed	no KO assigned | (RefSeq) probable F-box protein At4g22030	XP_010099187.1:probable F-box protein At4g22030 [Morus notabilis] >XP_010099188.1 probable F-box protein At4g22030 [Morus notabilis]	sp|O65451|FB333_ARATH:Probable F-box protein At4g22030 OS=Arabidopsis thaliana OX=3702 GN=At4g22030 PE=4 SV=1	sp|W9R9F4|W9R9F4_9ROSA:780
Moatr04bG0164400.1	-	IPR027949; Petal formation-expressed	no KO assigned | (RefSeq) probable F-box protein At4g22030	XP_010099187.1:probable F-box protein At4g22030 [Morus notabilis] >XP_010099188.1 probable F-box protein At4g22030 [Morus notabilis]	sp|O65451|FB333_ARATH:Probable F-box protein At4g22030 OS=Arabidopsis thaliana OX=3702 GN=At4g22030 PE=4 SV=1	sp|W9R9F4|W9R9F4_9ROSA:756
Moatr04bG0164500.1	-	IPR027949; Petal formation-expressed	no KO assigned | (RefSeq) probable F-box protein At4g22030	XP_010099187.1:probable F-box protein At4g22030 [Morus notabilis] >XP_010099188.1 probable F-box protein At4g22030 [Morus notabilis]	sp|O65451|FB333_ARATH:Probable F-box protein At4g22030 OS=Arabidopsis thaliana OX=3702 GN=At4g22030 PE=4 SV=1	sp|W9R9F4|W9R9F4_9ROSA:780
Moatr04bG0164700.1	-	IPR027949; Petal formation-expressed	no KO assigned | (RefSeq) probable F-box protein At4g22030	XP_010099190.1:probable F-box protein At4g22030 [Morus notabilis]	sp|O65451|FB333_ARATH:Probable F-box protein At4g22030 OS=Arabidopsis thaliana OX=3702 GN=At4g22030 PE=4 SV=1	sp|W9RHG7|W9RHG7_9ROSA:711
Moatr04bG0177400.1	GO:0004650; polygalacturonase activity; molecular_function GO:0005975; carbohydrate metabolic process; biological_process	IPR000743; Glycoside hydrolase, family 28	K01184 polygalacturonase [EC:3.2.1.15] | (RefSeq) hypothetical protein	XP_010101343.1:polygalacturonase [Morus notabilis]	sp|P48979|PGLR_PRUPE:Polygalacturonase OS=Prunus persica OX=3760 PE=2 SV=1	sp|W9RN73|W9RN73_9ROSA:788
Moatr04bG0177600.1	GO:0004650; polygalacturonase activity; molecular_function GO:0005975; carbohydrate metabolic process; biological_process	IPR000743; Glycoside hydrolase, family 28	K01184 polygalacturonase [EC:3.2.1.15] | (RefSeq) polygalacturonase	XP_010101341.2:polygalacturonase [Morus notabilis]	sp|P48979|PGLR_PRUPE:Polygalacturonase OS=Prunus persica OX=3760 PE=2 SV=1	sp|W9RFD0|W9RFD0_9ROSA:775
Moatr04bG0177700.1	GO:0004650; polygalacturonase activity; molecular_function GO:0005975; carbohydrate metabolic process; biological_process	IPR000743; Glycoside hydrolase, family 28	K01184 polygalacturonase [EC:3.2.1.15] | (RefSeq) polygalacturonase-like	XP_024185684.1:polygalacturonase-like [Rosa chinensis]	sp|P48979|PGLR_PRUPE:Polygalacturonase OS=Prunus persica OX=3760 PE=2 SV=1	sp|A0A2P6RHV9|A0A2P6RHV9_ROSCH:593
Moatr05bG0010700.1	-	-	no KO assigned | (RefSeq) NADH dehydrogenase [ubiquinone] 1 beta subcomplex subunit 2-like	KHF99974.1:hypothetical protein F383_17879 [Gossypium arboreum]	sp|Q8LDK3|NDUB2_ARATH:NADH dehydrogenase [ubiquinone] 1 beta subcomplex subunit 2 OS=Arabidopsis thaliana OX=3702 GN=At1g76200 PE=1 SV=1	sp|A0A8T1PR67|A0A8T1PR67_CARIL:142
Moatr05bG0011000.1	-	-	no KO assigned | (RefSeq) NADH dehydrogenase [ubiquinone] 1 beta subcomplex subunit 2-like	XP_016701434.1:PREDICTED: NADH dehydrogenase [ubiquinone] 1 beta subcomplex subunit 2-like [Gossypium hirsutum] >XP_016701435.1 PREDICTED: NADH dehydrogenase [ubiquinone] 1 beta subcomplex subunit 2-like [Gossypium hirsutum] >XP_016701436.1 PREDICTED: NADH dehydrogenase [ubiquinone] 1 beta subcomplex subunit 2-like [Gossypium hirsutum] >XP_016701437.1 PREDICTED: NADH dehydrogenase [ubiquinone] 1 …	sp|Q8LDK3|NDUB2_ARATH:NADH dehydrogenase [ubiquinone] 1 beta subcomplex subunit 2 OS=Arabidopsis thaliana OX=3702 GN=At1g76200 PE=1 SV=1	sp|A0A1U8KL51|A0A1U8KL51_GOSHI:137
Moatr05bG0014100.1	GO:0010181; FMN binding; molecular_function GO:0016491; oxidoreductase activity; molecular_function GO:0055114; oxidation-reduction process; biological_process	IPR001155; NADH:flavin oxidoreductase/NADH oxidase, N-terminal	K05894 12-oxophytodienoic acid reductase [EC:1.3.1.42] | (RefSeq) putative 12-oxophytodienoate reductase 11	XP_010101279.1:putative 12-oxophytodienoate reductase 11 [Morus notabilis] >EXB88214.1 Putative 12-oxophytodienoate reductase 11 [Morus notabilis]	sp|B9FSC8|OPR11_ORYSJ:Putative 12-oxophytodienoate reductase 11 OS=Oryza sativa subsp. japonica OX=39947 GN=OPR11 PE=2 SV=1	sp|W9RQG7|W9RQG7_9ROSA:744
Moatr05bG0014200.1	GO:0010181; FMN binding; molecular_function GO:0016491; oxidoreductase activity; molecular_function GO:0055114; oxidation-reduction process; biological_process	IPR001155; NADH:flavin oxidoreductase/NADH oxidase, N-terminal	K05894 12-oxophytodienoic acid reductase [EC:1.3.1.42] | (RefSeq) hypothetical protein	XP_010101279.1:putative 12-oxophytodienoate reductase 11 [Morus notabilis] >EXB88214.1 Putative 12-oxophytodienoate reductase 11 [Morus notabilis]	sp|B9FSC8|OPR11_ORYSJ:Putative 12-oxophytodienoate reductase 11 OS=Oryza sativa subsp. japonica OX=39947 GN=OPR11 PE=2 SV=1	sp|W9RQG7|W9RQG7_9ROSA:770
Moatr05bG0014300.1	GO:0010181; FMN binding; molecular_function GO:0016491; oxidoreductase activity; molecular_function GO:0055114; oxidation-reduction process; biological_process	IPR001155; NADH:flavin oxidoreductase/NADH oxidase, N-terminal	K05894 12-oxophytodienoic acid reductase [EC:1.3.1.42] | (RefSeq) putative 12-oxophytodienoate reductase 11	XP_010101279.1:putative 12-oxophytodienoate reductase 11 [Morus notabilis] >EXB88214.1 Putative 12-oxophytodienoate reductase 11 [Morus notabilis]	sp|B9FSC8|OPR11_ORYSJ:Putative 12-oxophytodienoate reductase 11 OS=Oryza sativa subsp. japonica OX=39947 GN=OPR11 PE=2 SV=1	sp|W9RQG7|W9RQG7_9ROSA:755
Moatr05bG0014400.1	GO:0010181; FMN binding; molecular_function GO:0016491; oxidoreductase activity; molecular_function GO:0055114; oxidation-reduction process; biological_process	IPR001155; NADH:flavin oxidoreductase/NADH oxidase, N-terminal	K05894 12-oxophytodienoic acid reductase [EC:1.3.1.42] | (RefSeq) hypothetical protein	XP_010101279.1:putative 12-oxophytodienoate reductase 11 [Morus notabilis] >EXB88214.1 Putative 12-oxophytodienoate reductase 11 [Morus notabilis]	sp|B9FSC8|OPR11_ORYSJ:Putative 12-oxophytodienoate reductase 11 OS=Oryza sativa subsp. japonica OX=39947 GN=OPR11 PE=2 SV=1	sp|W9RQG7|W9RQG7_9ROSA:757
Moatr05bG0044500.1	-	-	K17592 sacsin | (RefSeq) uncharacterized LOC103400117	POO03753.1:Histidine kinase-like ATPase, C-terminal domain containing protein [Trema orientale]	-	sp|A0A2P5G124|A0A2P5G124_TREOI:482
Moatr05bG0055100.1	-	IPR021914; Transcriptional factor DELLA, N-terminal	K14494 DELLA protein | (RefSeq) hypothetical protein	XP_010109004.2:DELLA protein GAI [Morus notabilis]	sp|Q84TQ7|GAI_GOSHI:DELLA protein GAI OS=Gossypium hirsutum OX=3635 GN=GAI PE=2 SV=1	sp|A0A8K0H0W3|A0A8K0H0W3_9ROSA:97.8
Moatr05bG0057400.1	GO:0008270; zinc ion binding; molecular_function	IPR007527; Zinc finger, SWIM-type	no KO assigned | (RefSeq) uncharacterized LOC104801856	XP_030487196.1:uncharacterized protein LOC115704116 [Cannabis sativa]	-	sp|A0A2P5ANR7|A0A2P5ANR7_PARAD:120
Moatr05bG0063100.1	GO:0005509; calcium ion binding; molecular_function	IPR002048; EF-hand domain	no KO assigned | (RefSeq) probable calcium-binding protein CML10	EXC19752.1:hypothetical protein L484_006327 [Morus notabilis]	sp|Q9AWK2|CML11_ORYSJ:Probable calcium-binding protein CML11 OS=Oryza sativa subsp. japonica OX=39947 GN=CML11 PE=2 SV=1	sp|W9RZZ3|W9RZZ3_9ROSA:150
Moatr05bG0063300.1	GO:0005509; calcium ion binding; molecular_function	IPR002048; EF-hand domain	no KO assigned | (RefSeq) probable calcium-binding protein CML10	EXC19754.1:hypothetical protein L484_006329 [Morus notabilis]	-	sp|W9SPA1|W9SPA1_9ROSA:146
Moatr05bG0063400.1	GO:0005509; calcium ion binding; molecular_function	IPR002048; EF-hand domain	no KO assigned | (RefSeq) polcalcin Che a 3-like	EXC19753.1:putative calcium-binding protein CML10 [Morus notabilis] >EXC66137.1 putative calcium-binding protein CML10 [Morus notabilis]	sp|Q9FYK2|CML25_ARATH:Probable calcium-binding protein CML25 OS=Arabidopsis thaliana OX=3702 GN=CML25 PE=2 SV=1	sp|W9S022|W9S022_9ROSA:197
Moatr05bG0063500.1	GO:0005509; calcium ion binding; molecular_function	IPR002048; EF-hand domain	no KO assigned | (RefSeq) probable calcium-binding protein CML10	EXC19752.1:hypothetical protein L484_006327 [Morus notabilis]	-	sp|W9RZZ3|W9RZZ3_9ROSA:153
Moatr05bG0063600.1	GO:0005509; calcium ion binding; molecular_function	IPR002048; EF-hand domain	no KO assigned | (RefSeq) polcalcin Che a 3-like	EXC19753.1:putative calcium-binding protein CML10 [Morus notabilis] >EXC66137.1 putative calcium-binding protein CML10 [Morus notabilis]	sp|Q9FYK2|CML25_ARATH:Probable calcium-binding protein CML25 OS=Arabidopsis thaliana OX=3702 GN=CML25 PE=2 SV=1	sp|W9S022|W9S022_9ROSA:197
Moatr05bG0063800.1	GO:0005509; calcium ion binding; molecular_function	IPR002048; EF-hand domain	no KO assigned | (RefSeq) hypothetical protein	EXC19750.1:hypothetical protein L484_006325 [Morus notabilis]	-	sp|W9S822|W9S822_9ROSA:185
Moatr05bG0063900.1	GO:0005509; calcium ion binding; molecular_function	IPR002048; EF-hand domain	no KO assigned | (RefSeq) hypothetical protein	EXC19749.1:Polcalcin Jun o 2 [Morus notabilis]	sp|Q9ZQE6|CML30_ARATH:Calmodulin-like protein 30 OS=Arabidopsis thaliana OX=3702 GN=CML30 PE=2 SV=1	sp|W9SP97|W9SP97_9ROSA:191
Moatr05bG0084700.1	GO:0005524; ATP binding; molecular_function	IPR003959; ATPase, AAA-type, core	K08900 mitochondrial chaperone BCS1 | (RefSeq) AAA-ATPase At3g50940-like	KAF4364173.1:hypothetical protein G4B88_029150 [Cannabis sativa]	sp|Q9FN75|AATPI_ARATH:AAA-ATPase At5g17760 OS=Arabidopsis thaliana OX=3702 GN=At5g17760 PE=3 SV=1	sp|A0A7J6DVR8|A0A7J6DVR8_CANSA:282
Moatr05bG0099100.1	GO:0016788; hydrolase activity, acting on ester bonds; molecular_function	IPR001087; GDSL lipase/esterase	no KO assigned | (RefSeq) GDSL esterase/lipase EXL3-like	XP_010105284.1:GDSL esterase/lipase EXL3 [Morus notabilis] >EXC04219.1 GDSL esterase/lipase EXL3 [Morus notabilis]	sp|Q94CH6|EXL3_ARATH:GDSL esterase/lipase EXL3 OS=Arabidopsis thaliana OX=3702 GN=EXL3 PE=2 SV=1	sp|W9RZ22|W9RZ22_9ROSA:736
Moatr05bG0099200.1	GO:0016788; hydrolase activity, acting on ester bonds; molecular_function	IPR001087; GDSL lipase/esterase	no KO assigned | (RefSeq) GDSL esterase/lipase EXL1-like	GAV56710.1:Lipase_GDSL domain-containing protein [Cephalotus follicularis]	sp|Q94CH6|EXL3_ARATH:GDSL esterase/lipase EXL3 OS=Arabidopsis thaliana OX=3702 GN=EXL3 PE=2 SV=1	sp|A0A1Q3AM53|A0A1Q3AM53_CEPFO:765
Moatr05bG0102300.1	GO:0010181; FMN binding; molecular_function GO:0016491; oxidoreductase activity; molecular_function GO:0055114; oxidation-reduction process; biological_process	IPR001155; NADH:flavin oxidoreductase/NADH oxidase, N-terminal	K05894 12-oxophytodienoic acid reductase [EC:1.3.1.42] | (RefSeq) putative 12-oxophytodienoate reductase 11	XP_024023750.1:LOW QUALITY PROTEIN: putative 12-oxophytodienoate reductase 11 [Morus notabilis]	sp|B9FSC8|OPR11_ORYSJ:Putative 12-oxophytodienoate reductase 11 OS=Oryza sativa subsp. japonica OX=39947 GN=OPR11 PE=2 SV=1	sp|W9RK25|W9RK25_9ROSA:719
Moatr05bG0102400.1	GO:0010181; FMN binding; molecular_function GO:0016491; oxidoreductase activity; molecular_function GO:0055114; oxidation-reduction process; biological_process	IPR001155; NADH:flavin oxidoreductase/NADH oxidase, N-terminal	K05894 12-oxophytodienoic acid reductase [EC:1.3.1.42] | (RefSeq) putative 12-oxophytodienoate reductase 11	XP_010100109.1:putative 12-oxophytodienoate reductase 11 [Morus notabilis] >EXB81492.1 Putative 12-oxophytodienoate reductase 11 [Morus notabilis]	sp|B9FSC8|OPR11_ORYSJ:Putative 12-oxophytodienoate reductase 11 OS=Oryza sativa subsp. japonica OX=39947 GN=OPR11 PE=2 SV=1	sp|W9S0R4|W9S0R4_9ROSA:749
Moatr05bG0110000.1	GO:0008270; zinc ion binding; molecular_function	IPR007527; Zinc finger, SWIM-type	no KO assigned | (RefSeq) uncharacterized LOC107881943	XP_030487196.1:uncharacterized protein LOC115704116 [Cannabis sativa]	-	sp|A0A2P5F4B6|A0A2P5F4B6_TREOI:122
Moatr05bG0154700.1	GO:0003676; nucleic acid binding; molecular_function GO:0008152; metabolic process; biological_process GO:0008270; zinc ion binding; molecular_function GO:0016758; transferase activity, transferring hexosyl groups; molecular_function	IPR000504; RNA recognition motif domain IPR001878; Zinc finger, CCHC-type IPR002213; UDP-glucuronosyl/UDP-glucosyltransferase	no KO assigned | (RefSeq) UDP-glycosyltransferase 73B4-like	POO03854.1:UDP-glucuronosyl/UDP-glucosyltransferase [Trema orientale]	sp|Q9ZQG4|U73B5_ARATH:UDP-glycosyltransferase 73B5 OS=Arabidopsis thaliana OX=3702 GN=UGT73B5 PE=2 SV=1	sp|A0A2P5G1C5|A0A2P5G1C5_TREOI:629
Moatr05bG0154800.1	GO:0008152; metabolic process; biological_process GO:0016758; transferase activity, transferring hexosyl groups; molecular_function	IPR002213; UDP-glucuronosyl/UDP-glucosyltransferase	no KO assigned | (RefSeq) hypothetical protein	POO03854.1:UDP-glucuronosyl/UDP-glucosyltransferase [Trema orientale]	sp|Q9ZQG4|U73B5_ARATH:UDP-glycosyltransferase 73B5 OS=Arabidopsis thaliana OX=3702 GN=UGT73B5 PE=2 SV=1	sp|A0A2P5G1C5|A0A2P5G1C5_TREOI:633
Moatr05bG0154900.1	GO:0008152; metabolic process; biological_process GO:0016758; transferase activity, transferring hexosyl groups; molecular_function	IPR002213; UDP-glucuronosyl/UDP-glucosyltransferase	no KO assigned | (RefSeq) UDP-glycosyltransferase 73B4-like	XP_010112115.1:UDP-glycosyltransferase 90A1 [Morus notabilis] >EXC32740.1 UDP-glycosyltransferase 90A1 [Morus notabilis]	sp|Q9ZVX4|U90A1_ARATH:UDP-glycosyltransferase 90A1 OS=Arabidopsis thaliana OX=3702 GN=UGT90A1 PE=2 SV=1	sp|W9S9X4|W9S9X4_9ROSA:932
Moatr05bG0172600.1	-	IPR008030; NmrA-like domain	no KO assigned | (RefSeq) hypothetical protein	XP_024021054.1:eugenol synthase 1 [Morus notabilis]	sp|Q15GI4|EGS1_OCIBA:Eugenol synthase 1 OS=Ocimum basilicum OX=39350 GN=EGS1 PE=1 SV=1	sp|W9R0B2|W9R0B2_9ROSA:323
Moatr05bG0172700.1	-	IPR008030; NmrA-like domain	no KO assigned | (RefSeq) hypothetical protein	EXB62510.1:hypothetical protein L484_008313 [Morus notabilis]	sp|Q15GI4|EGS1_OCIBA:Eugenol synthase 1 OS=Ocimum basilicum OX=39350 GN=EGS1 PE=1 SV=1	sp|W9R0K0|W9R0K0_9ROSA:427
Moatr05bG0172800.1	-	IPR008030; NmrA-like domain	no KO assigned | (RefSeq) hypothetical protein	PON72539.1:Hopanoid-associated sugar epimerase [Parasponia andersonii]	sp|D0VWT0|EGS1_CLABR:Eugenol synthase 1 OS=Clarkia breweri OX=36903 GN=EGS1 PE=1 SV=2	sp|A0A2P5DGW5|A0A2P5DGW5_PARAD:520
Moatr05bG0178200.1	-	IPR002885; Pentatricopeptide repeat	no KO assigned | (RefSeq) pentatricopeptide repeat-containing protein At1g12775, mitochondrial-like	XP_024020347.1:pentatricopeptide repeat-containing protein At1g62670, mitochondrial-like [Morus notabilis]	-	sp|A0A803Q315|A0A803Q315_CANSA:234
Moatr05bG0190600.1	GO:0005506; iron ion binding; molecular_function GO:0008610; lipid biosynthetic process; biological_process GO:0016491; oxidoreductase activity; molecular_function GO:0055114; oxidation-reduction process; biological_process	IPR006694; Fatty acid hydroxylase IPR021940; Uncharacterised domain Wax2, C-terminal	K15404 aldehyde decarbonylase [EC:4.1.99.5] | (RefSeq) protein ECERIFERUM 1-like	XP_024022279.1:protein ECERIFERUM 1 [Morus notabilis]	sp|F4HVY0|CER1_ARATH:Very-long-chain aldehyde decarbonylase CER1 OS=Arabidopsis thaliana OX=3702 GN=CER1 PE=1 SV=1	sp|W9R5F2|W9R5F2_9ROSA:961
Moatr05bG0190800.1	GO:0005506; iron ion binding; molecular_function GO:0008610; lipid biosynthetic process; biological_process GO:0016491; oxidoreductase activity; molecular_function GO:0055114; oxidation-reduction process; biological_process	IPR006694; Fatty acid hydroxylase IPR021940; Uncharacterised domain Wax2, C-terminal	K15404 aldehyde decarbonylase [EC:4.1.99.5] | (RefSeq) protein ECERIFERUM 1-like	XP_024022279.1:protein ECERIFERUM 1 [Morus notabilis]	sp|F4HVY0|CER1_ARATH:Very-long-chain aldehyde decarbonylase CER1 OS=Arabidopsis thaliana OX=3702 GN=CER1 PE=1 SV=1	sp|W9R5F2|W9R5F2_9ROSA:960
Moatr05bG0190900.1	GO:0005506; iron ion binding; molecular_function GO:0008610; lipid biosynthetic process; biological_process GO:0016491; oxidoreductase activity; molecular_function GO:0055114; oxidation-reduction process; biological_process	IPR006694; Fatty acid hydroxylase IPR021940; Uncharacterised domain Wax2, C-terminal	K15404 aldehyde decarbonylase [EC:4.1.99.5] | (RefSeq) hypothetical protein	XP_024022211.1:protein ECERIFERUM 1 isoform X1 [Morus notabilis]	sp|F4HVY0|CER1_ARATH:Very-long-chain aldehyde decarbonylase CER1 OS=Arabidopsis thaliana OX=3702 GN=CER1 PE=1 SV=1	sp|W9RFW3|W9RFW3_9ROSA:1222
Moatr05bG0207800.1	-	IPR002885; Pentatricopeptide repeat	K17710 pentatricopeptide repeat domain-containing protein 1 | (RefSeq) hypothetical protein	XP_024017010.1:pentatricopeptide repeat-containing protein At1g62670, mitochondrial [Morus notabilis]	sp|Q6NQ83|PP247_ARATH:Pentatricopeptide repeat-containing protein At3g22470, mitochondrial OS=Arabidopsis thaliana OX=3702 GN=At3g22470 PE=1 SV=1	sp|A0A803Q315|A0A803Q315_CANSA:132
Moatr06Xg0009300.1	GO:0004672; protein kinase activity; molecular_function GO:0005524; ATP binding; molecular_function GO:0006468; protein phosphorylation; biological_process	IPR000719; Protein kinase domain IPR001480; Bulb-type lectin domain	no KO assigned | (RefSeq) G-type lectin S-receptor-like serine/threonine-protein kinase RLK1	XP_010087375.1:G-type lectin S-receptor-like serine/threonine-protein kinase LECRK3 [Morus notabilis] >EXB28985.1 G-type lectin S-receptor-like serine/threonine-protein kinase RLK1 [Morus notabilis]	sp|Q0JEU6|LERK3_ORYSJ:G-type lectin S-receptor-like serine/threonine-protein kinase LECRK3 OS=Oryza sativa subsp. japonica OX=39947 GN=LECRK3 PE=3 SV=2	sp|W9QD44|W9QD44_9ROSA:1343
Moatr06Xg0009400.1	GO:0004672; protein kinase activity; molecular_function GO:0005524; ATP binding; molecular_function GO:0006468; protein phosphorylation; biological_process	IPR000719; Protein kinase domain IPR001480; Bulb-type lectin domain	no KO assigned | (RefSeq) G-type lectin S-receptor-like serine/threonine-protein kinase RLK1	EXB28984.1:G-type lectin S-receptor-like serine/threonine-protein kinase RLK1 [Morus notabilis]	sp|Q7FAZ3|LERK1_ORYSJ:G-type lectin S-receptor-like serine/threonine-protein kinase LECRK1 OS=Oryza sativa subsp. japonica OX=39947 GN=LECRK1 PE=2 SV=1	sp|W9QD85|W9QD85_9ROSA:1343
Moatr06Xg0009700.1	GO:0004672; protein kinase activity; molecular_function GO:0005524; ATP binding; molecular_function GO:0006468; protein phosphorylation; biological_process	IPR000719; Protein kinase domain IPR001480; Bulb-type lectin domain	no KO assigned | (RefSeq) hypothetical protein	PON52625.1:S-receptor-like serine/threonine-protein kinase [Parasponia andersonii]	sp|Q25AG2|LERK4_ORYSI:G-type lectin S-receptor-like serine/threonine-protein kinase LECRK4 OS=Oryza sativa subsp. indica OX=39946 GN=LECRK4 PE=3 SV=1	sp|A0A2P5BV01|A0A2P5BV01_PARAD:1180
Moatr06Xg0009800.1	GO:0004672; protein kinase activity; molecular_function GO:0005524; ATP binding; molecular_function GO:0006468; protein phosphorylation; biological_process	IPR000719; Protein kinase domain IPR001480; Bulb-type lectin domain	no KO assigned | (RefSeq) uncharacterized LOC106773297	KAF4350053.1:hypothetical protein G4B88_000314, partial [Cannabis sativa]	sp|Q39202|RLK1_ARATH:G-type lectin S-receptor-like serine/threonine-protein kinase RLK1 OS=Arabidopsis thaliana OX=3702 GN=RLK1 PE=2 SV=2	sp|A0A7J6DVD9|A0A7J6DVD9_CANSA:1658
Moatr06Xg0009900.1	GO:0004672; protein kinase activity; molecular_function GO:0005524; ATP binding; molecular_function GO:0006468; protein phosphorylation; biological_process	IPR000719; Protein kinase domain IPR001480; Bulb-type lectin domain	no KO assigned | (RefSeq) G-type lectin S-receptor-like serine/threonine-protein kinase RLK1	EXB28984.1:G-type lectin S-receptor-like serine/threonine-protein kinase RLK1 [Morus notabilis]	sp|Q7FAZ3|LERK1_ORYSJ:G-type lectin S-receptor-like serine/threonine-protein kinase LECRK1 OS=Oryza sativa subsp. japonica OX=39947 GN=LECRK1 PE=2 SV=1	sp|W9QD85|W9QD85_9ROSA:1274
Moatr06Xg0010100.1	GO:0004672; protein kinase activity; molecular_function GO:0005524; ATP binding; molecular_function GO:0006468; protein phosphorylation; biological_process	IPR000719; Protein kinase domain IPR001480; Bulb-type lectin domain	no KO assigned | (RefSeq) G-type lectin S-receptor-like serine/threonine-protein kinase LECRK3	XP_010087369.1:G-type lectin S-receptor-like serine/threonine-protein kinase LECRK3 [Morus notabilis] >EXB28979.1 G-type lectin S-receptor-like serine/threonine-protein kinase RLK1 [Morus notabilis]	sp|Q0JEU6|LERK3_ORYSJ:G-type lectin S-receptor-like serine/threonine-protein kinase LECRK3 OS=Oryza sativa subsp. japonica OX=39947 GN=LECRK3 PE=3 SV=2	sp|W9QD80|W9QD80_9ROSA:1492
Moatr06Xg0010300.1	GO:0004672; protein kinase activity; molecular_function GO:0005524; ATP binding; molecular_function GO:0006468; protein phosphorylation; biological_process	IPR000719; Protein kinase domain IPR001480; Bulb-type lectin domain	no KO assigned | (RefSeq) G-type lectin S-receptor-like serine/threonine-protein kinase LECRK3	XP_010087367.2:G-type lectin S-receptor-like serine/threonine-protein kinase LECRK3 [Morus notabilis]	sp|Q25AG2|LERK4_ORYSI:G-type lectin S-receptor-like serine/threonine-protein kinase LECRK4 OS=Oryza sativa subsp. indica OX=39946 GN=LECRK4 PE=3 SV=1	sp|W9QK59|W9QK59_9ROSA:1212
Moatr06Xg0025000.1	GO:0005515; protein binding; molecular_function GO:0007165; signal transduction; biological_process	IPR000157; Toll/interleukin-1 receptor homology (TIR) domain	no KO assigned | (RefSeq) hypothetical protein	XP_024030978.1:disease resistance protein RLM3 [Morus notabilis]	sp|V9M2S5|RPV1_VITRO:Disease resistance protein RPV1 OS=Vitis rotundifolia OX=103349 GN=RPV1 PE=1 SV=1	sp|A0A2P5BZK4|A0A2P5BZK4_PARAD:289
Moatr06Xg0025100.1	GO:0005515; protein binding; molecular_function GO:0007165; signal transduction; biological_process	IPR000157; Toll/interleukin-1 receptor homology (TIR) domain	no KO assigned | (RefSeq) hypothetical protein	PON39311.1:TIR domain containing protein [Trema orientale]	sp|V9M2S5|RPV1_VITRO:Disease resistance protein RPV1 OS=Vitis rotundifolia OX=103349 GN=RPV1 PE=1 SV=1	sp|A0A2P5AS52|A0A2P5AS52_TREOI:222
Moatr06Xg0058500.1	-	-	no KO assigned | (RefSeq) kiwellin	XP_010109489.1:kiwellin [Morus notabilis]	sp|P85261|KIWEL_ACTCC:Kiwellin OS=Actinidia chinensis var. chinensis OX=1590841 GN=KWL1 PE=1 SV=2	sp|W9SAJ5|W9SAJ5_9ROSA:414
Moatr06Xg0058600.1	-	-	no KO assigned | (RefSeq) kiwellin	AGC39168.1:kiwellin [Actinidia chinensis]	sp|P84527|KIWEL_ACTDE:Kiwellin OS=Actinidia deliciosa OX=3627 PE=1 SV=2	sp|W9S2J6|W9S2J6_9ROSA:333
Moatr06Xg0058700.1	-	-	no KO assigned | (RefSeq) kiwellin	AGC39168.1:kiwellin [Actinidia chinensis]	sp|P84527|KIWEL_ACTDE:Kiwellin OS=Actinidia deliciosa OX=3627 PE=1 SV=2	sp|W9S2J6|W9S2J6_9ROSA:323
Moatr06Xg0058800.1	-	-	no KO assigned | (RefSeq) kiwellin-like	XP_010109492.1:kiwellin [Morus notabilis]	sp|P85261|KIWEL_ACTCC:Kiwellin OS=Actinidia chinensis var. chinensis OX=1590841 GN=KWL1 PE=1 SV=2	sp|W9S2M8|W9S2M8_9ROSA:452
Moatr06Xg0058900.1	-	-	no KO assigned | (RefSeq) kiwellin	XP_010109493.2:kiwellin [Morus notabilis]	sp|P85261|KIWEL_ACTCC:Kiwellin OS=Actinidia chinensis var. chinensis OX=1590841 GN=KWL1 PE=1 SV=2	sp|W9SRM5|W9SRM5_9ROSA:288
Moatr06Xg0059000.1	-	-	no KO assigned | (RefSeq) kiwellin-like	XP_010109494.1:kiwellin [Morus notabilis]	sp|P85261|KIWEL_ACTCC:Kiwellin OS=Actinidia chinensis var. chinensis OX=1590841 GN=KWL1 PE=1 SV=2	sp|W9SAJ8|W9SAJ8_9ROSA:404
Moatr06Xg0074200.1	-	IPR024788; Malectin-like carbohydrate-binding domain	no KO assigned | (RefSeq) probable LRR receptor-like serine/threonine-protein kinase At1g05700	EXC35085.1:hypothetical protein L484_010867 [Morus notabilis]	sp|C0LGG4|Y1518_ARATH:Probable LRR receptor-like serine/threonine-protein kinase At1g51860 OS=Arabidopsis thaliana OX=3702 GN=At1g51860 PE=2 SV=2	sp|W9SK09|W9SK09_9ROSA:677
Moatr06Xg0074300.1	-	IPR024788; Malectin-like carbohydrate-binding domain	no KO assigned | (RefSeq) probable LRR receptor-like serine/threonine-protein kinase At1g05700	EXC35084.1:hypothetical protein L484_010866 [Morus notabilis]	sp|Q9SNA3|Y3463_ARATH:Putative receptor-like protein kinase At3g46340 OS=Arabidopsis thaliana OX=3702 GN=At3g46340 PE=1 SV=1	sp|W9T095|W9T095_9ROSA:716
Moatr06Xg0074400.1	-	IPR024788; Malectin-like carbohydrate-binding domain	no KO assigned | (RefSeq) putative leucine-rich repeat receptor-like serine/threonine-protein kinase At2g19230	EXC35083.1:hypothetical protein L484_010865 [Morus notabilis]	sp|Q9FN94|RLK0_ARATH:Receptor-like protein kinase At5g59670 OS=Arabidopsis thaliana OX=3702 GN=At5g59670 PE=1 SV=1	sp|W9SCC5|W9SCC5_9ROSA:522
Moatr06Xg0081700.1	GO:0046872; metal ion binding; molecular_function	IPR000347; Metallothionein, family 15, plant	-	XP_010106473.1:metallothionein-like protein 1 [Morus notabilis] >EXC10649.1 Metallothionein-like protein 1 [Morus notabilis]	-	sp|W9RU37|W9RU37_9ROSA:107
Moatr06Xg0085200.1	GO:0016020; membrane; cellular_component GO:0030001; metal ion transport; biological_process GO:0046873; metal ion transmembrane transporter activity; molecular_function GO:0055085; transmembrane transport; biological_process	IPR003689; Zinc/iron permease	K14709 solute carrier family 39 (zinc transporter), member 1/2/3 | (RefSeq) zinc transporter 2	XP_010106522.1:zinc transporter 2 [Morus notabilis] >AYW01662.1 ZIP2 protein [Morus notabilis] >EXC10698.1 Zinc transporter 2 [Morus notabilis]	sp|Q94DG6|ZIP1_ORYSJ:Zinc transporter 1 OS=Oryza sativa subsp. japonica OX=39947 GN=ZIP1 PE=1 SV=1	sp|W9S4Y6|W9S4Y6_9ROSA:588
Moatr06Xg0085300.1	GO:0016020; membrane; cellular_component GO:0030001; metal ion transport; biological_process GO:0046873; metal ion transmembrane transporter activity; molecular_function GO:0055085; transmembrane transport; biological_process	IPR003689; Zinc/iron permease	K14709 solute carrier family 39 (zinc transporter), member 1/2/3 | (RefSeq) zinc transporter 2	AYW01693.1:ZIP2 protein [Morus alba]	sp|Q94DG6|ZIP1_ORYSJ:Zinc transporter 1 OS=Oryza sativa subsp. japonica OX=39947 GN=ZIP1 PE=1 SV=1	sp|A0A455M536|A0A455M536_MORAL:597
Moatr06Xg0090400.1	GO:0008152; metabolic process; biological_process GO:0016758; transferase activity, transferring hexosyl groups; molecular_function	IPR002213; UDP-glucuronosyl/UDP-glucosyltransferase	no KO assigned | (RefSeq) UDP-glycosyltransferase 76E2-like	XP_010087881.1:UDP-glucose iridoid glucosyltransferase [Morus notabilis] >EXB30467.1 UDP-glycosyltransferase 76E2 [Morus notabilis]	sp|U3UA11|UGT7_CATRO:UDP-glucose iridoid glucosyltransferase OS=Catharanthus roseus OX=4058 GN=UGT76A2 PE=1 SV=1	sp|W9QZT8|W9QZT8_9ROSA:897
Moatr06Xg0090600.1	GO:0008152; metabolic process; biological_process GO:0016758; transferase activity, transferring hexosyl groups; molecular_function	IPR002213; UDP-glucuronosyl/UDP-glucosyltransferase	no KO assigned | (RefSeq) UDP-glycosyltransferase 76E2-like	XP_010087885.1:UDP-glucose iridoid glucosyltransferase [Morus notabilis] >EXB30471.1 UDP-glycosyltransferase 76E2 [Morus notabilis]	sp|U3UA11|UGT7_CATRO:UDP-glucose iridoid glucosyltransferase OS=Catharanthus roseus OX=4058 GN=UGT76A2 PE=1 SV=1	sp|W9QE82|W9QE82_9ROSA:670
Moatr06Xg0090700.1	GO:0008152; metabolic process; biological_process GO:0016758; transferase activity, transferring hexosyl groups; molecular_function	IPR002213; UDP-glucuronosyl/UDP-glucosyltransferase	no KO assigned | (RefSeq) UDP-glucose iridoid glucosyltransferase-like	XP_010087885.1:UDP-glucose iridoid glucosyltransferase [Morus notabilis] >EXB30471.1 UDP-glycosyltransferase 76E2 [Morus notabilis]	sp|U3UA11|UGT7_CATRO:UDP-glucose iridoid glucosyltransferase OS=Catharanthus roseus OX=4058 GN=UGT76A2 PE=1 SV=1	sp|W9QE82|W9QE82_9ROSA:896
Moatr06Xg0090900.1	GO:0008152; metabolic process; biological_process GO:0016758; transferase activity, transferring hexosyl groups; molecular_function	IPR002213; UDP-glucuronosyl/UDP-glucosyltransferase	no KO assigned | (RefSeq) UDP-glycosyltransferase 76E2-like	XP_010087885.1:UDP-glucose iridoid glucosyltransferase [Morus notabilis] >EXB30471.1 UDP-glycosyltransferase 76E2 [Morus notabilis]	sp|U3UA11|UGT7_CATRO:UDP-glucose iridoid glucosyltransferase OS=Catharanthus roseus OX=4058 GN=UGT76A2 PE=1 SV=1	sp|W9QE82|W9QE82_9ROSA:679
Moatr06Xg0091300.1	GO:0008152; metabolic process; biological_process GO:0016758; transferase activity, transferring hexosyl groups; molecular_function	IPR002213; UDP-glucuronosyl/UDP-glucosyltransferase	no KO assigned | (RefSeq) UDP-glucose iridoid glucosyltransferase-like	XP_010087889.1:UDP-glucose iridoid glucosyltransferase [Morus notabilis] >EXB30475.1 UDP-glycosyltransferase 76E2 [Morus notabilis]	sp|U3UA11|UGT7_CATRO:UDP-glucose iridoid glucosyltransferase OS=Catharanthus roseus OX=4058 GN=UGT76A2 PE=1 SV=1	sp|W9QEH6|W9QEH6_9ROSA:870
Moatr06Xg0140000.1	GO:0005515; protein binding; molecular_function GO:0016702; oxidoreductase activity, acting on single donors with incorporation of molecular oxygen, incorporation of two atoms of oxygen; molecular_function GO:0046872; metal ion binding; molecular_function GO:0055114; oxidation-reduction process; biological_process	IPR001024; PLAT/LH2 domain IPR013819; Lipoxygenase, C-terminal	K15718 linoleate 9S-lipoxygenase [EC:1.13.11.58] | (RefSeq) probable linoleate 9S-lipoxygenase 5	XP_010094672.2:probable linoleate 9S-lipoxygenase 5 [Morus notabilis]	sp|Q43191|LOX15_SOLTU:Probable linoleate 9S-lipoxygenase 5 OS=Solanum tuberosum OX=4113 GN=LOX1.5 PE=2 SV=1	sp|W9QWU1|W9QWU1_9ROSA:1602
Moatr06Xg0140100.1	GO:0005515; protein binding; molecular_function GO:0016702; oxidoreductase activity, acting on single donors with incorporation of molecular oxygen, incorporation of two atoms of oxygen; molecular_function GO:0046872; metal ion binding; molecular_function GO:0055114; oxidation-reduction process; biological_process	IPR001024; PLAT/LH2 domain IPR013819; Lipoxygenase, C-terminal	K15718 linoleate 9S-lipoxygenase [EC:1.13.11.58] | (RefSeq) hypothetical protein	PON59877.1:Lipoxygenase [Trema orientale]	sp|Q43191|LOX15_SOLTU:Probable linoleate 9S-lipoxygenase 5 OS=Solanum tuberosum OX=4113 GN=LOX1.5 PE=2 SV=1	sp|A0A2P5CFR2|A0A2P5CFR2_TREOI:1498
Moatr06Xg0140200.1	GO:0005515; protein binding; molecular_function GO:0016702; oxidoreductase activity, acting on single donors with incorporation of molecular oxygen, incorporation of two atoms of oxygen; molecular_function GO:0046872; metal ion binding; molecular_function GO:0055114; oxidation-reduction process; biological_process	IPR001024; PLAT/LH2 domain IPR013819; Lipoxygenase, C-terminal	K15718 linoleate 9S-lipoxygenase [EC:1.13.11.58] | (RefSeq) hypothetical protein	XP_024020212.1:probable linoleate 9S-lipoxygenase 5, partial [Morus notabilis]	sp|Q43191|LOX15_SOLTU:Probable linoleate 9S-lipoxygenase 5 OS=Solanum tuberosum OX=4113 GN=LOX1.5 PE=2 SV=1	sp|A0A2P5CFQ0|A0A2P5CFQ0_TREOI:1289
Moatr06Xg0140300.1	GO:0005515; protein binding; molecular_function GO:0016702; oxidoreductase activity, acting on single donors with incorporation of molecular oxygen, incorporation of two atoms of oxygen; molecular_function GO:0046872; metal ion binding; molecular_function GO:0055114; oxidation-reduction process; biological_process	IPR001024; PLAT/LH2 domain IPR013819; Lipoxygenase, C-terminal	K15718 linoleate 9S-lipoxygenase [EC:1.13.11.58] | (RefSeq) hypothetical protein	XP_024032767.1:probable linoleate 9S-lipoxygenase 5, partial [Morus notabilis]	sp|Q43191|LOX15_SOLTU:Probable linoleate 9S-lipoxygenase 5 OS=Solanum tuberosum OX=4113 GN=LOX1.5 PE=2 SV=1	sp|A0A2P5CFQ0|A0A2P5CFQ0_TREOI:1397
Moatr06Xg0140400.1	GO:0005515; protein binding; molecular_function GO:0016702; oxidoreductase activity, acting on single donors with incorporation of molecular oxygen, incorporation of two atoms of oxygen; molecular_function GO:0046872; metal ion binding; molecular_function GO:0055114; oxidation-reduction process; biological_process	IPR001024; PLAT/LH2 domain IPR013819; Lipoxygenase, C-terminal	K15718 linoleate 9S-lipoxygenase [EC:1.13.11.58] | (RefSeq) hypothetical protein	XP_024025452.1:probable linoleate 9S-lipoxygenase 5 [Morus notabilis]	sp|Q43191|LOX15_SOLTU:Probable linoleate 9S-lipoxygenase 5 OS=Solanum tuberosum OX=4113 GN=LOX1.5 PE=2 SV=1	sp|W9RJG5|W9RJG5_9ROSA:1680
Moatr06Xg0146700.1	GO:0043531; ADP binding; molecular_function	IPR002182; NB-ARC	K13457 disease resistance protein RPM1 | (RefSeq) hypothetical protein	XP_010107827.1:disease resistance protein RPM1 [Morus notabilis] >EXC17139.1 Disease resistance protein RPM1 [Morus notabilis]	sp|Q9XIF0|DRL13_ARATH:Putative disease resistance protein At1g59780 OS=Arabidopsis thaliana OX=3702 GN=At1g59780 PE=3 SV=1	sp|W9RY15|W9RY15_9ROSA:162
Moatr06Xg0153400.1	-	IPR025312; Domain of unknown function DUF4216	no KO assigned | (RefSeq) uncharacterized LOC109122248	PON91048.1:LOW QUALITY PROTEIN: hypothetical protein TorRG33x02_130790 [Trema orientale]	-	sp|A0A2P5EZT7|A0A2P5EZT7_TREOI:165
Moatr06Xg0153500.1	-	-	no KO assigned | (RefSeq) uncharacterized LOC103632957	XP_024029938.1:uncharacterized protein LOC112094094 [Morus notabilis]	-	sp|W9RWC0|W9RWC0_9ROSA:77.0
Moatr06Xg0153900.1	-	-	no KO assigned | (RefSeq) uncharacterized LOC103632957	XP_024029938.1:uncharacterized protein LOC112094094 [Morus notabilis]	-	sp|W9RWC0|W9RWC0_9ROSA:77.0
Moatr06Xg0154300.1	-	-	no KO assigned | (RefSeq) uncharacterized LOC102609798	XP_024029938.1:uncharacterized protein LOC112094094 [Morus notabilis]	-	sp|A0A834LNX4|A0A834LNX4_RHOSS:87.0
Moatr06Xg0156800.1	-	IPR002885; Pentatricopeptide repeat	no KO assigned | (RefSeq) putative pentatricopeptide repeat-containing protein At1g12700, mitochondrial	XP_024030433.1:LOW QUALITY PROTEIN: putative pentatricopeptide repeat-containing protein At1g12700, mitochondrial [Morus notabilis]	sp|P0C7Q7|PPR38_ARATH:Putative pentatricopeptide repeat-containing protein At1g12700, mitochondrial OS=Arabidopsis thaliana OX=3702 GN=At1g12700 PE=3 SV=1	sp|A0A2P6QJW9|A0A2P6QJW9_ROSCH:128
Moatr06Xg0156900.1	-	IPR002885; Pentatricopeptide repeat	no KO assigned | (RefSeq) putative pentatricopeptide repeat-containing protein At1g12700, mitochondrial	XP_024030433.1:LOW QUALITY PROTEIN: putative pentatricopeptide repeat-containing protein At1g12700, mitochondrial [Morus notabilis]	sp|P0C7Q7|PPR38_ARATH:Putative pentatricopeptide repeat-containing protein At1g12700, mitochondrial OS=Arabidopsis thaliana OX=3702 GN=At1g12700 PE=3 SV=1	sp|A0A2P6QJW9|A0A2P6QJW9_ROSCH:124
Moatr06Xg0157000.1	-	IPR002885; Pentatricopeptide repeat	no KO assigned | (RefSeq) pentatricopeptide repeat-containing protein At3g22470, mitochondrial-like	XP_024030433.1:LOW QUALITY PROTEIN: putative pentatricopeptide repeat-containing protein At1g12700, mitochondrial [Morus notabilis]	sp|P0C7Q7|PPR38_ARATH:Putative pentatricopeptide repeat-containing protein At1g12700, mitochondrial OS=Arabidopsis thaliana OX=3702 GN=At1g12700 PE=3 SV=1	sp|A0A2P6QJW9|A0A2P6QJW9_ROSCH:123
Moatr06Xg0157100.1	-	IPR002885; Pentatricopeptide repeat	no KO assigned | (RefSeq) hypothetical protein	XP_024030433.1:LOW QUALITY PROTEIN: putative pentatricopeptide repeat-containing protein At1g12700, mitochondrial [Morus notabilis]	sp|P0C7Q7|PPR38_ARATH:Putative pentatricopeptide repeat-containing protein At1g12700, mitochondrial OS=Arabidopsis thaliana OX=3702 GN=At1g12700 PE=3 SV=1	sp|A0A2P6QJW9|A0A2P6QJW9_ROSCH:119
Moatr06Xg0157300.1	-	IPR002885; Pentatricopeptide repeat	no KO assigned | (RefSeq) hypothetical protein	XP_024030433.1:LOW QUALITY PROTEIN: putative pentatricopeptide repeat-containing protein At1g12700, mitochondrial [Morus notabilis]	sp|P0C7Q7|PPR38_ARATH:Putative pentatricopeptide repeat-containing protein At1g12700, mitochondrial OS=Arabidopsis thaliana OX=3702 GN=At1g12700 PE=3 SV=1	sp|A0A2P6QJW9|A0A2P6QJW9_ROSCH:126
Moatr06Xg0157500.1	-	IPR002885; Pentatricopeptide repeat	no KO assigned | (RefSeq) putative pentatricopeptide repeat-containing protein At1g12700, mitochondrial	XP_024030433.1:LOW QUALITY PROTEIN: putative pentatricopeptide repeat-containing protein At1g12700, mitochondrial [Morus notabilis]	sp|P0C7Q7|PPR38_ARATH:Putative pentatricopeptide repeat-containing protein At1g12700, mitochondrial OS=Arabidopsis thaliana OX=3702 GN=At1g12700 PE=3 SV=1	sp|A0A2P6QJW9|A0A2P6QJW9_ROSCH:120
Moatr06Xg0159300.1	-	IPR002885; Pentatricopeptide repeat	no KO assigned | (RefSeq) hypothetical protein	XP_030956762.1:putative pentatricopeptide repeat-containing protein At1g12700, mitochondrial [Quercus lobata] >XP_030973283.1 putative pentatricopeptide repeat-containing protein At1g12700, mitochondrial [Quercus lobata]	sp|Q0WPZ6|PP158_ARATH:Pentatricopeptide repeat-containing protein At2g17140 OS=Arabidopsis thaliana OX=3702 GN=At2g17140 PE=2 SV=1	sp|A0A314U5F8|A0A314U5F8_PRUYE:162
Moatr06Xg0159500.1	-	IPR014044; CAP domain	K13449 pathogenesis-related protein 1 | (RefSeq) pathogenesis-related protein 1	XP_010088980.1:pathogenesis-related protein 1 [Morus notabilis]	sp|P11670|PRB1_TOBAC:Basic form of pathogenesis-related protein 1 OS=Nicotiana tabacum OX=4097 PE=3 SV=1	sp|W9QGV7|W9QGV7_9ROSA:357
Moatr06Xg0159600.1	-	IPR014044; CAP domain	K13449 pathogenesis-related protein 1 | (RefSeq) pathogenesis-related protein 1	AHA43767.1:pathogenesis related protein 1 isoform 4 [Morus alba var. multicaulis] >AHW81905.1 pathogenesis-related protein [Morus alba var. atropurpurea]	sp|P33154|PR1_ARATH:Pathogenesis-related protein 1 OS=Arabidopsis thaliana OX=3702 GN=At2g14610 PE=1 SV=1	sp|A0A059SRP3|A0A059SRP3_MORAL:365
Moatr06Xg0163200.1	-	IPR002885; Pentatricopeptide repeat	no KO assigned | (RefSeq) putative pentatricopeptide repeat-containing protein At1g12700, mitochondrial	XP_024030233.1:putative pentatricopeptide repeat-containing protein At1g74580 [Morus notabilis]	sp|Q0WKV3|PPR36_ARATH:Pentatricopeptide repeat-containing protein At1g12300, mitochondrial OS=Arabidopsis thaliana OX=3702 GN=At1g12300 PE=2 SV=1	sp|W9SK67|W9SK67_9ROSA:171
Moatr06Xg0168300.1	-	IPR014720; Double-stranded RNA-binding domain	no KO assigned | (RefSeq) double-stranded RNA-binding protein 1-like	EXB73284.1:Double-stranded RNA-binding protein 1 [Morus notabilis]	sp|Q5N8Z0|DRB1_ORYSJ:Double-stranded RNA-binding protein 1 OS=Oryza sativa subsp. japonica OX=39947 GN=DRB1 PE=2 SV=1	sp|W9RGH4|W9RGH4_9ROSA:761
Moatr06Xg0169100.1	-	IPR002885; Pentatricopeptide repeat	no KO assigned | (RefSeq) pentatricopeptide repeat-containing protein At1g62914, mitochondrial-like	XP_024022377.1:pentatricopeptide repeat-containing protein At1g62720 isoform X1 [Morus notabilis] >XP_024022378.1 pentatricopeptide repeat-containing protein At1g62720 isoform X1 [Morus notabilis]	-	sp|A0A803Q315|A0A803Q315_CANSA:168
Moatr06Xg0181100.1	-	-	K21374 7-deoxyloganetin glucosyltransferase [EC:2.4.1.324] | (RefSeq) 7-deoxyloganetin glucosyltransferase	XP_010089826.2:linamarin synthase 1 [Morus notabilis]	sp|G3FIN9|UGTK5_MANES:Linamarin synthase 2 OS=Manihot esculenta OX=3983 GN=UGT85K5 PE=1 SV=1	sp|W9QJD6|W9QJD6_9ROSA:279
Moatr06Xg0181200.1	GO:0008152; metabolic process; biological_process GO:0016758; transferase activity, transferring hexosyl groups; molecular_function	IPR002213; UDP-glucuronosyl/UDP-glucosyltransferase	K21374 7-deoxyloganetin glucosyltransferase [EC:2.4.1.324] | (RefSeq) 7-deoxyloganetin glucosyltransferase-like	EXB38442.1:UDP-glycosyltransferase 85A7 [Morus notabilis]	sp|G3FIN9|UGTK5_MANES:Linamarin synthase 2 OS=Manihot esculenta OX=3983 GN=UGT85K5 PE=1 SV=1	sp|W9QRL6|W9QRL6_9ROSA:622
Moatr06Xg0188700.1	-	IPR002885; Pentatricopeptide repeat	no KO assigned | (RefSeq) hypothetical protein	XP_024027120.1:putative pentatricopeptide repeat-containing protein At1g12700, mitochondrial [Morus notabilis]	-	sp|A0A2P5FIM4|A0A2P5FIM4_TREOI:94.0
Moatr06Xg0192500.1	-	IPR002885; Pentatricopeptide repeat	no KO assigned | (RefSeq) putative pentatricopeptide repeat-containing protein At1g12700, mitochondrial	XP_024030233.1:putative pentatricopeptide repeat-containing protein At1g74580 [Morus notabilis]	sp|P0C7Q7|PPR38_ARATH:Putative pentatricopeptide repeat-containing protein At1g12700, mitochondrial OS=Arabidopsis thaliana OX=3702 GN=At1g12700 PE=3 SV=1	sp|A0A540LWS4|A0A540LWS4_MALBA:120
Moatr07bg0018300.1	-	IPR014044; CAP domain	no KO assigned | (RefSeq) pathogenesis-related protein PR-1 type-like	BBH09740.1:Cysteine-rich secretory proteins, Antigen 5, and Pathogenesis-related 1 protein superfamily protein, partial [Prunus dulcis]	sp|P04284|PR06_SOLLC:Pathogenesis-related leaf protein 6 OS=Solanum lycopersicum OX=4081 GN=PR1B1 PE=1 SV=2	sp|A0A4Y1RZ75|A0A4Y1RZ75_PRUDU:395
Moatr07bg0018400.1	-	IPR014044; CAP domain	K13449 pathogenesis-related protein 1 | (RefSeq) pathogenesis-related protein 1-like	XP_010095625.1:pathogenesis-related protein 1 [Morus notabilis]	sp|Q9ZNS4|PRB1_ARATH:Pathogenesis-related protein 1 OS=Arabidopsis thaliana OX=3702 GN=PRB1 PE=2 SV=1	sp|W9R7L7|W9R7L7_9ROSA:333
Moatr07bg0018500.1	-	IPR014044; CAP domain	K13449 pathogenesis-related protein 1 | (RefSeq) POPTRDRAFT_202203; pathogenesis-related family protein	XP_010095627.1:pathogenesis-related leaf protein 6 [Morus notabilis]	sp|P04284|PR06_SOLLC:Pathogenesis-related leaf protein 6 OS=Solanum lycopersicum OX=4081 GN=PR1B1 PE=1 SV=2	sp|W9QZF5|W9QZF5_9ROSA:324
Moatr07bg0018600.1	-	IPR014044; CAP domain	K13449 pathogenesis-related protein 1 | (RefSeq) pathogenesis-related protein 1-like	XP_010095625.1:pathogenesis-related protein 1 [Morus notabilis]	sp|Q9ZNS4|PRB1_ARATH:Pathogenesis-related protein 1 OS=Arabidopsis thaliana OX=3702 GN=PRB1 PE=2 SV=1	sp|W9R7L7|W9R7L7_9ROSA:337
Moatr07bg0018700.1	-	IPR014044; CAP domain	no KO assigned | (RefSeq) basic form of pathogenesis-related protein 1-like	XP_024025185.1:basic form of pathogenesis-related protein 1-like [Morus notabilis]	sp|P11670|PRB1_TOBAC:Basic form of pathogenesis-related protein 1 OS=Nicotiana tabacum OX=4097 PE=3 SV=1	sp|A0A2P5AAT5|A0A2P5AAT5_TREOI:263
Moatr07bg0025800.1	GO:0004672; protein kinase activity; molecular_function GO:0005515; protein binding; molecular_function GO:0005524; ATP binding; molecular_function GO:0006468; protein phosphorylation; biological_process	IPR000719; Protein kinase domain IPR001611; Leucine-rich repeat IPR013210; Leucine-rich repeat-containing N-terminal, plant-type	no KO assigned | (RefSeq) putative receptor-like protein kinase At3g47110	XP_024017350.1:probable LRR receptor-like serine/threonine-protein kinase At3g47570 [Morus notabilis]	sp|Q9SD62|Y3471_ARATH:Putative receptor-like protein kinase At3g47110 OS=Arabidopsis thaliana OX=3702 GN=At3g47110 PE=3 SV=1	sp|W9QT32|W9QT32_9ROSA:702
Moatr07bg0028800.1	GO:0004672; protein kinase activity; molecular_function GO:0005515; protein binding; molecular_function GO:0006468; protein phosphorylation; biological_process	IPR001245; Serine-threonine/tyrosine-protein kinase, catalytic domain IPR001611; Leucine-rich repeat IPR013210; Leucine-rich repeat-containing N-terminal, plant-type	no KO assigned | (RefSeq) probable LRR receptor-like serine/threonine-protein kinase At3g47570	EXB39330.1:putative LRR receptor-like serine/threonine-protein kinase [Morus notabilis]	sp|C0LGP4|Y3475_ARATH:Probable LRR receptor-like serine/threonine-protein kinase At3g47570 OS=Arabidopsis thaliana OX=3702 GN=At3g47570 PE=2 SV=1	sp|W9QKP5|W9QKP5_9ROSA:1183
Moatr07bg0028900.1	GO:0004672; protein kinase activity; molecular_function GO:0005515; protein binding; molecular_function GO:0006468; protein phosphorylation; biological_process	IPR001245; Serine-threonine/tyrosine-protein kinase, catalytic domain IPR001611; Leucine-rich repeat IPR013210; Leucine-rich repeat-containing N-terminal, plant-type	no KO assigned | (RefSeq) probable LRR receptor-like serine/threonine-protein kinase At3g47570	EXB39330.1:putative LRR receptor-like serine/threonine-protein kinase [Morus notabilis]	sp|C0LGP4|Y3475_ARATH:Probable LRR receptor-like serine/threonine-protein kinase At3g47570 OS=Arabidopsis thaliana OX=3702 GN=At3g47570 PE=2 SV=1	sp|W9QKP5|W9QKP5_9ROSA:880
Moatr07bg0029100.1	GO:0005515; protein binding; molecular_function	IPR001611; Leucine-rich repeat IPR013210; Leucine-rich repeat-containing N-terminal, plant-type	no KO assigned | (RefSeq) probable LRR receptor-like serine/threonine-protein kinase At3g47570	XP_010090362.2:probable LRR receptor-like serine/threonine-protein kinase At3g47570 [Morus notabilis]	sp|Q9SD62|Y3471_ARATH:Putative receptor-like protein kinase At3g47110 OS=Arabidopsis thaliana OX=3702 GN=At3g47110 PE=3 SV=1	sp|W9QT32|W9QT32_9ROSA:712
Moatr07bg0029200.1	GO:0004672; protein kinase activity; molecular_function GO:0006468; protein phosphorylation; biological_process	IPR001245; Serine-threonine/tyrosine-protein kinase, catalytic domain	no KO assigned | (RefSeq) probable LRR receptor-like serine/threonine-protein kinase At3g47570	XP_010090362.2:probable LRR receptor-like serine/threonine-protein kinase At3g47570 [Morus notabilis]	sp|C0LGP4|Y3475_ARATH:Probable LRR receptor-like serine/threonine-protein kinase At3g47570 OS=Arabidopsis thaliana OX=3702 GN=At3g47570 PE=2 SV=1	sp|W9QT32|W9QT32_9ROSA:362
Moatr07bg0029300.1	GO:0004672; protein kinase activity; molecular_function GO:0005515; protein binding; molecular_function GO:0005524; ATP binding; molecular_function GO:0006468; protein phosphorylation; biological_process	IPR000719; Protein kinase domain IPR001611; Leucine-rich repeat	no KO assigned | (RefSeq) putative receptor-like protein kinase At3g47110	XP_010090362.2:probable LRR receptor-like serine/threonine-protein kinase At3g47570 [Morus notabilis]	sp|C0LGP4|Y3475_ARATH:Probable LRR receptor-like serine/threonine-protein kinase At3g47570 OS=Arabidopsis thaliana OX=3702 GN=At3g47570 PE=2 SV=1	sp|W9QT32|W9QT32_9ROSA:331
Moatr07bg0029500.1	GO:0004672; protein kinase activity; molecular_function GO:0006468; protein phosphorylation; biological_process	IPR001245; Serine-threonine/tyrosine-protein kinase, catalytic domain	no KO assigned | (RefSeq) putative receptor-like protein kinase At3g47110	XP_010090362.2:probable LRR receptor-like serine/threonine-protein kinase At3g47570 [Morus notabilis]	sp|C0LGP4|Y3475_ARATH:Probable LRR receptor-like serine/threonine-protein kinase At3g47570 OS=Arabidopsis thaliana OX=3702 GN=At3g47570 PE=2 SV=1	sp|W9QT32|W9QT32_9ROSA:320
Moatr07bg0034900.1	-	IPR002885; Pentatricopeptide repeat	no KO assigned | (RefSeq) pentatricopeptide repeat-containing protein At1g12775, mitochondrial-like	XP_024017363.1:putative pentatricopeptide repeat-containing protein At1g12700, mitochondrial isoform X1 [Morus notabilis]	-	sp|W9QJ10|W9QJ10_9ROSA:188
Moatr07bg0035400.1	-	-	no KO assigned | (RefSeq) hypothetical protein	EXB39388.1:hypothetical protein L484_025085 [Morus notabilis]	-	sp|W9QVP0|W9QVP0_9ROSA:145
Moatr07bg0044900.1	GO:0004867; serine-type endopeptidase inhibitor activity; molecular_function GO:0009611; response to wounding; biological_process	IPR000864; Proteinase inhibitor I13, potato inhibitor I	no KO assigned | (RefSeq) proteinase inhibitor-like	EXB81311.1:Proteinase inhibitor [Morus notabilis]	sp|P82381|ICI_LINUS:Proteinase inhibitor OS=Linum usitatissimum OX=4006 PE=1 SV=1	sp|W9RJZ5|W9RJZ5_9ROSA:140
Moatr07bg0045000.1	GO:0004867; serine-type endopeptidase inhibitor activity; molecular_function GO:0009611; response to wounding; biological_process	IPR000864; Proteinase inhibitor I13, potato inhibitor I	no KO assigned | (RefSeq) proteinase inhibitor	EXB81311.1:Proteinase inhibitor [Morus notabilis]	sp|P82381|ICI_LINUS:Proteinase inhibitor OS=Linum usitatissimum OX=4006 PE=1 SV=1	sp|W9RJZ5|W9RJZ5_9ROSA:132
Moatr07bg0045100.1	GO:0004867; serine-type endopeptidase inhibitor activity; molecular_function GO:0009611; response to wounding; biological_process	IPR000864; Proteinase inhibitor I13, potato inhibitor I	no KO assigned | (RefSeq) glu S.griseus protease inhibitor	EXB81310.1:Proteinase inhibitor [Morus notabilis]	sp|P82381|ICI_LINUS:Proteinase inhibitor OS=Linum usitatissimum OX=4006 PE=1 SV=1	sp|W9S0M9|W9S0M9_9ROSA:150
Moatr07bg0045200.1	GO:0004867; serine-type endopeptidase inhibitor activity; molecular_function GO:0009611; response to wounding; biological_process	IPR000864; Proteinase inhibitor I13, potato inhibitor I	no KO assigned | (RefSeq) glu S.griseus protease inhibitor	EXB81308.1:Proteinase inhibitor [Morus notabilis]	sp|P82381|ICI_LINUS:Proteinase inhibitor OS=Linum usitatissimum OX=4006 PE=1 SV=1	sp|W9RBQ1|W9RBQ1_9ROSA:145
Moatr07bg0056700.1	-	IPR010259; Peptidase S8 propeptide/proteinase inhibitor I9	no KO assigned | (RefSeq) subtilisin-like protease SDD1	XP_010091819.1:subtilisin-like protease SBT1.2 [Morus notabilis] >EXB46027.1 Subtilisin-like protease SDD1 [Morus notabilis]	sp|O64495|SBT12_ARATH:Subtilisin-like protease SBT1.2 OS=Arabidopsis thaliana OX=3702 GN=SBT1.2 PE=2 SV=1	sp|W9RB94|W9RB94_9ROSA:462
Moatr07bg0068700.1	GO:0008152; metabolic process; biological_process GO:0016758; transferase activity, transferring hexosyl groups; molecular_function	IPR002213; UDP-glucuronosyl/UDP-glucosyltransferase	no KO assigned | (RefSeq) UDP-glycosyltransferase 88A1-like	XP_010100778.1:UDP-glycosyltransferase 88A1 [Morus notabilis] >EXB84476.1 UDP-glycosyltransferase 88A1 [Morus notabilis]	sp|Q9LK73|U88A1_ARATH:UDP-glycosyltransferase 88A1 OS=Arabidopsis thaliana OX=3702 GN=UGT88A1 PE=2 SV=1	sp|W9RDV1|W9RDV1_9ROSA:922
Moatr07bg0099000.1	GO:0003690; double-stranded DNA binding; molecular_function GO:0006355; regulation of transcription, DNA-templated; biological_process	IPR003690; Transcription termination factor, mitochondrial/chloroplastic	K15032 mTERF domain-containing protein, mitochondrial | (RefSeq) uncharacterized LOC106438366	XP_010112760.1:uncharacterized protein LOC21403386 [Morus notabilis]	-	sp|W9SZS2|W9SZS2_9ROSA:762
Moatr07bg0099100.1	GO:0003690; double-stranded DNA binding; molecular_function GO:0006355; regulation of transcription, DNA-templated; biological_process	IPR003690; Transcription termination factor, mitochondrial/chloroplastic	K15032 mTERF domain-containing protein, mitochondrial | (RefSeq) transcription termination factor MTEF18, mitochondrial-like	EXC34719.1:hypothetical protein L484_020492 [Morus notabilis]	-	sp|W9SJF9|W9SJF9_9ROSA:594
Moatr07bg0103500.1	GO:0008270; zinc ion binding; molecular_function	IPR007527; Zinc finger, SWIM-type	no KO assigned | (RefSeq) uncharacterized LOC100241533	XP_030487196.1:uncharacterized protein LOC115704116 [Cannabis sativa]	-	sp|A0A438HI34|A0A438HI34_VITVI:87.8
Moatr07bg0118500.1	-	-	K17964 leucine-rich PPR motif-containing protein, mitochondrial | (RefSeq) pentatricopeptide repeat-containing protein At1g63330-like	XP_024019967.1:pentatricopeptide repeat-containing protein At1g63080, mitochondrial-like [Morus notabilis]	-	sp|A0A2P5D4J8|A0A2P5D4J8_PARAD:75.1
Moatr07bg0147100.1	-	IPR023210; NADP-dependent oxidoreductase domain	no KO assigned | (RefSeq) non-functional NADPH-dependent codeinone reductase 2-like	XP_010095674.1:non-functional NADPH-dependent codeinone reductase 2 [Morus notabilis]	sp|Q9SQ64|COR2_PAPSO:Non-functional NADPH-dependent codeinone reductase 2 OS=Papaver somniferum OX=3469 GN=COR2 PE=1 SV=1	sp|W9RMY9|W9RMY9_9ROSA:639
Moatr07bg0160500.1	-	-	no KO assigned | (RefSeq) uncharacterized LOC103848209	XP_030487196.1:uncharacterized protein LOC115704116 [Cannabis sativa]	-	sp|W9RUL6|W9RUL6_9ROSA:155
Moatr07bg0163100.1	GO:0003735; structural constituent of ribosome; molecular_function GO:0005840; ribosome; cellular_component GO:0006412; translation; biological_process	IPR013025; Ribosomal protein L25/L23	K02892 large subunit ribosomal protein L23 | (RefSeq) uncharacterized LOC104604135	XP_010094159.1:uncharacterized protein LOC21400209 [Morus notabilis] >XP_024019887.1 uncharacterized protein LOC21400209 [Morus notabilis] >XP_024019888.1 uncharacterized protein LOC21400209 [Morus notabilis] >EXB55292.1 50S ribosomal protein L23 [Morus notabilis]	-	sp|W9R604|W9R604_9ROSA:197
Moatr07bg0178700.1	GO:0004672; protein kinase activity; molecular_function GO:0005524; ATP binding; molecular_function GO:0006468; protein phosphorylation; biological_process	IPR000719; Protein kinase domain IPR001480; Bulb-type lectin domain	no KO assigned | (RefSeq) G-type lectin S-receptor-like serine/threonine-protein kinase LECRK3	XP_010112633.1:G-type lectin S-receptor-like serine/threonine-protein kinase LECRK2 [Morus notabilis] >EXC34488.1 G-type lectin S-receptor-like serine/threonine-protein kinase RLK1 [Morus notabilis]	sp|Q0JEU6|LERK3_ORYSJ:G-type lectin S-receptor-like serine/threonine-protein kinase LECRK3 OS=Oryza sativa subsp. japonica OX=39947 GN=LECRK3 PE=3 SV=2	sp|W9SB99|W9SB99_9ROSA:1495
Moatr07bg0182500.1	GO:0004672; protein kinase activity; molecular_function GO:0005515; protein binding; molecular_function GO:0005524; ATP binding; molecular_function GO:0006468; protein phosphorylation; biological_process	IPR000719; Protein kinase domain IPR001611; Leucine-rich repeat IPR013210; Leucine-rich repeat-containing N-terminal, plant-type	no KO assigned | (RefSeq) probable LRR receptor-like serine/threonine-protein kinase At3g47570	XP_024032010.1:probable LRR receptor-like serine/threonine-protein kinase At3g47570, partial [Morus notabilis]	sp|Q9SD62|Y3471_ARATH:Putative receptor-like protein kinase At3g47110 OS=Arabidopsis thaliana OX=3702 GN=At3g47110 PE=3 SV=1	sp|A0A2N9H9J9|A0A2N9H9J9_FAGSY:558
Moatr07bg0182600.1	GO:0004672; protein kinase activity; molecular_function GO:0005515; protein binding; molecular_function GO:0005524; ATP binding; molecular_function GO:0006468; protein phosphorylation; biological_process	IPR000719; Protein kinase domain IPR001611; Leucine-rich repeat IPR013210; Leucine-rich repeat-containing N-terminal, plant-type	no KO assigned | (RefSeq) probable LRR receptor-like serine/threonine-protein kinase At3g47570	XP_024032010.1:probable LRR receptor-like serine/threonine-protein kinase At3g47570, partial [Morus notabilis]	sp|Q9SD62|Y3471_ARATH:Putative receptor-like protein kinase At3g47110 OS=Arabidopsis thaliana OX=3702 GN=At3g47110 PE=3 SV=1	sp|A0A7J6G8I3|A0A7J6G8I3_CANSA:578
Moatr08bg0007300.1	-	IPR002885; Pentatricopeptide repeat	no KO assigned | (RefSeq) putative pentatricopeptide repeat-containing protein At1g12700, mitochondrial	XP_024030233.1:putative pentatricopeptide repeat-containing protein At1g74580 [Morus notabilis]	-	sp|W9SK67|W9SK67_9ROSA:122
Moatr08bg0010700.1	-	IPR032805; Wax synthase domain	no KO assigned | (RefSeq) acyl-CoA--sterol O-acyltransferase 1	XP_024025812.1:acyl-CoA--sterol O-acyltransferase 1-like [Morus notabilis]	sp|Q9SV07|ASAT1_ARATH:Acyl-CoA--sterol O-acyltransferase 1 OS=Arabidopsis thaliana OX=3702 GN=ASAT1 PE=1 SV=1	sp|A0A2P5DM22|A0A2P5DM22_PARAD:431
Moatr08bg0010800.1	-	IPR032805; Wax synthase domain	no KO assigned | (RefSeq) hypothetical protein	XP_024019564.1:acyl-CoA--sterol O-acyltransferase 1-like [Morus notabilis]	sp|Q9SV07|ASAT1_ARATH:Acyl-CoA--sterol O-acyltransferase 1 OS=Arabidopsis thaliana OX=3702 GN=ASAT1 PE=1 SV=1	sp|A0A2P5EGY1|A0A2P5EGY1_TREOI:433
Moatr08bg0010900.1	-	IPR032805; Wax synthase domain	no KO assigned | (RefSeq) acyl-CoA--sterol O-acyltransferase 1-like	XP_024019564.1:acyl-CoA--sterol O-acyltransferase 1-like [Morus notabilis]	sp|Q9SV07|ASAT1_ARATH:Acyl-CoA--sterol O-acyltransferase 1 OS=Arabidopsis thaliana OX=3702 GN=ASAT1 PE=1 SV=1	sp|A0A2P5EGY1|A0A2P5EGY1_TREOI:254
Moatr08bg0011000.1	-	IPR032805; Wax synthase domain	no KO assigned | (RefSeq) acyl-CoA--sterol O-acyltransferase 1-like	XP_024019562.1:acyl-CoA--sterol O-acyltransferase 1-like [Morus notabilis]	sp|Q9SV07|ASAT1_ARATH:Acyl-CoA--sterol O-acyltransferase 1 OS=Arabidopsis thaliana OX=3702 GN=ASAT1 PE=1 SV=1	sp|A0A2P5EGY8|A0A2P5EGY8_TREOI:395
Moatr08bg0022700.1	-	-	K17592 sacsin | (RefSeq) hypothetical protein	XP_010093940.1:uncharacterized protein LOC21392184 [Morus notabilis]	sp|F4JTS8|NOV_ARATH:Protein NO VEIN OS=Arabidopsis thaliana OX=3702 GN=NOV PE=1 SV=1	sp|W9QUX7|W9QUX7_9ROSA:3299
Moatr08bg0055200.1	GO:0004672; protein kinase activity; molecular_function GO:0005524; ATP binding; molecular_function GO:0006468; protein phosphorylation; biological_process GO:0048544; recognition of pollen; biological_process	IPR000719; Protein kinase domain IPR000858; S-locus glycoprotein domain IPR001480; Bulb-type lectin domain IPR003609; PAN/Apple domain	no KO assigned | (RefSeq) G-type lectin S-receptor-like serine/threonine-protein kinase At2g19130	XP_024022918.1:G-type lectin S-receptor-like serine/threonine-protein kinase At2g19130 [Morus notabilis]	sp|O64477|Y2913_ARATH:G-type lectin S-receptor-like serine/threonine-protein kinase At2g19130 OS=Arabidopsis thaliana OX=3702 GN=At2g19130 PE=2 SV=1	sp|A0A2P5D0X8|A0A2P5D0X8_TREOI:1090
Moatr08bg0066500.1	-	-	K00799 glutathione S-transferase [EC:2.5.1.18] | (RefSeq) glutathione S-transferase U9	PON93612.1:Glutathione S-transferase, C-terminal-like [Trema orientale]	sp|Q9FUT0|GSTU9_ARATH:Glutathione S-transferase U9 OS=Arabidopsis thaliana OX=3702 GN=GSTU9 PE=2 SV=1	sp|A0A2P5F736|A0A2P5F736_TREOI:86.3
Moatr08bg0066700.1	GO:0005515; protein binding; molecular_function	IPR004045; Glutathione S-transferase, N-terminal	K00799 glutathione S-transferase [EC:2.5.1.18] | (RefSeq) glutathione S-transferase U9-like	PON57366.1:S-crystallin [Parasponia andersonii]	sp|Q9FUT0|GSTU9_ARATH:Glutathione S-transferase U9 OS=Arabidopsis thaliana OX=3702 GN=GSTU9 PE=2 SV=1	sp|A0A2P5C8G2|A0A2P5C8G2_PARAD:323
Moatr08bg0066800.1	-	-	K00799 glutathione S-transferase [EC:2.5.1.18] | (RefSeq) glutathione S-transferase U9	KAE8124038.1:hypothetical protein FH972_018950 [Carpinus fangiana]	-	sp|A0A5N6RNS8|A0A5N6RNS8_9ROSI:84.7
Moatr08bg0080600.1	GO:0016020; membrane; cellular_component GO:0016021; integral component of membrane; cellular_component	IPR000620; EamA domain	K15280 solute carrier family 35, member C2 | (RefSeq) probable sugar phosphate/phosphate translocator At1g06470	XP_024027017.1:probable sugar phosphate/phosphate translocator At1g06470 [Morus notabilis] >XP_024027018.1 probable sugar phosphate/phosphate translocator At1g06470 [Morus notabilis] >XP_024027019.1 probable sugar phosphate/phosphate translocator At1g06470 [Morus notabilis]	sp|Q8H184|PT106_ARATH:Probable sugar phosphate/phosphate translocator At1g06470 OS=Arabidopsis thaliana OX=3702 GN=At1g06470 PE=2 SV=1	sp|W9RQL4|W9RQL4_9ROSA:679
Moatr08bg0089100.1	GO:0005515; protein binding; molecular_function	IPR001810; F-box domain	no KO assigned | (RefSeq) F-box protein SKIP19-like	XP_024024914.1:putative F-box/LRR-repeat protein 23 [Morus notabilis]	-	sp|W9QM31|W9QM31_9ROSA:273
Moatr08bg0103000.1	GO:0043531; ADP binding; molecular_function	IPR002182; NB-ARC	K13457 disease resistance protein RPM1 | (RefSeq) disease resistance protein RPM1	EXB45110.1:Disease resistance protein RPM1 [Morus notabilis]	sp|Q9STE7|R13L3_ARATH:Putative disease resistance RPP13-like protein 3 OS=Arabidopsis thaliana OX=3702 GN=RPP13L3 PE=3 SV=1	sp|W9QWQ2|W9QWQ2_9ROSA:1193
Moatr08bg0103100.1	GO:0043531; ADP binding; molecular_function	IPR002182; NB-ARC	K13457 disease resistance protein RPM1 | (RefSeq) disease resistance protein RPM1	EXB45110.1:Disease resistance protein RPM1 [Morus notabilis]	sp|Q39214|RPM1_ARATH:Disease resistance protein RPM1 OS=Arabidopsis thaliana OX=3702 GN=RPM1 PE=1 SV=1	sp|W9QWQ2|W9QWQ2_9ROSA:1709
Moatr08bg0114100.1	GO:0004672; protein kinase activity; molecular_function GO:0005524; ATP binding; molecular_function GO:0006468; protein phosphorylation; biological_process	IPR000719; Protein kinase domain IPR032872; Wall-associated receptor kinase, C-terminal	no KO assigned | (RefSeq) LEAF RUST 10 DISEASE-RESISTANCE LOCUS RECEPTOR-LIKE PROTEIN KINASE-like 2.1	XP_024024778.1:LEAF RUST 10 DISEASE-RESISTANCE LOCUS RECEPTOR-LIKE PROTEIN KINASE-like 2.5 [Morus notabilis]	sp|F4HQ20|LRL25_ARATH:LEAF RUST 10 DISEASE-RESISTANCE LOCUS RECEPTOR-LIKE PROTEIN KINASE-like 2.5 OS=Arabidopsis thaliana OX=3702 GN=LRK10L-2.5 PE=3 SV=1	sp|W9RNV7|W9RNV7_9ROSA:1240
Moatr08bg0114300.1	GO:0004672; protein kinase activity; molecular_function GO:0006468; protein phosphorylation; biological_process GO:0030247; polysaccharide binding; molecular_function	IPR001245; Serine-threonine/tyrosine-protein kinase, catalytic domain IPR025287; Wall-associated receptor kinase, galacturonan-binding domain IPR032872; Wall-associated receptor kinase, C-terminal	no KO assigned | (RefSeq) probable receptor-like protein kinase At1g67000	XP_010101545.1:LEAF RUST 10 DISEASE-RESISTANCE LOCUS RECEPTOR-LIKE PROTEIN KINASE-like 2.5 [Morus notabilis]	sp|Q9FF31|LRL21_ARATH:LEAF RUST 10 DISEASE-RESISTANCE LOCUS RECEPTOR-LIKE PROTEIN KINASE-like 2.1 OS=Arabidopsis thaliana OX=3702 GN=LRK10L-2.1 PE=3 SV=1	sp|W9RG21|W9RG21_9ROSA:801
Moatr08bg0114500.1	GO:0004672; protein kinase activity; molecular_function GO:0005524; ATP binding; molecular_function GO:0006468; protein phosphorylation; biological_process	IPR000719; Protein kinase domain IPR032872; Wall-associated receptor kinase, C-terminal	K04733 interleukin-1 receptor-associated kinase 4 [EC:2.7.11.1] | (RefSeq) LEAF RUST 10 DISEASE-RESISTANCE LOCUS RECEPTOR-LIKE PROTEIN KINASE-like 1.2	XP_024024781.1:LEAF RUST 10 DISEASE-RESISTANCE LOCUS RECEPTOR-LIKE PROTEIN KINASE-like 1.2 isoform X3 [Morus notabilis]	sp|P0C5E2|LRL12_ARATH:LEAF RUST 10 DISEASE-RESISTANCE LOCUS RECEPTOR-LIKE PROTEIN KINASE-like 1.2 OS=Arabidopsis thaliana OX=3702 GN=LRK10L-1.2 PE=2 SV=3	sp|W9S4U0|W9S4U0_9ROSA:1185
Moatr08bg0114600.1	GO:0004672; protein kinase activity; molecular_function GO:0005524; ATP binding; molecular_function GO:0006468; protein phosphorylation; biological_process	IPR000719; Protein kinase domain	no KO assigned | (RefSeq) probable receptor-like protein kinase At1g67000	XP_010101545.1:LEAF RUST 10 DISEASE-RESISTANCE LOCUS RECEPTOR-LIKE PROTEIN KINASE-like 2.5 [Morus notabilis]	sp|Q9FF29|PR5K_ARATH:PR5-like receptor kinase OS=Arabidopsis thaliana OX=3702 GN=PR5K PE=1 SV=1	sp|W9RG21|W9RG21_9ROSA:715
Moatr08bg0114700.1	-	IPR032872; Wall-associated receptor kinase, C-terminal	no KO assigned | (RefSeq) LEAF RUST 10 DISEASE-RESISTANCE LOCUS RECEPTOR-LIKE PROTEIN KINASE-like 2.7	XP_010101545.1:LEAF RUST 10 DISEASE-RESISTANCE LOCUS RECEPTOR-LIKE PROTEIN KINASE-like 2.5 [Morus notabilis]	-	sp|W9RG21|W9RG21_9ROSA:409
Moatr08bg0114800.1	GO:0004672; protein kinase activity; molecular_function GO:0006468; protein phosphorylation; biological_process	IPR001245; Serine-threonine/tyrosine-protein kinase, catalytic domain	no KO assigned | (RefSeq) LEAF RUST 10 DISEASE-RESISTANCE LOCUS RECEPTOR-LIKE PROTEIN KINASE-like 2.1	XP_010101545.1:LEAF RUST 10 DISEASE-RESISTANCE LOCUS RECEPTOR-LIKE PROTEIN KINASE-like 2.5 [Morus notabilis]	sp|Q9FF29|PR5K_ARATH:PR5-like receptor kinase OS=Arabidopsis thaliana OX=3702 GN=PR5K PE=1 SV=1	sp|W9RG21|W9RG21_9ROSA:698
Moatr08bg0114900.1	-	-	K04733 interleukin-1 receptor-associated kinase 4 [EC:2.7.11.1] | (RefSeq) hypothetical protein	XP_010101545.1:LEAF RUST 10 DISEASE-RESISTANCE LOCUS RECEPTOR-LIKE PROTEIN KINASE-like 2.5 [Morus notabilis]	-	sp|W9RG21|W9RG21_9ROSA:380
Moatr08bg0115100.1	GO:0004672; protein kinase activity; molecular_function GO:0005524; ATP binding; molecular_function GO:0006468; protein phosphorylation; biological_process	IPR000719; Protein kinase domain IPR032872; Wall-associated receptor kinase, C-terminal	no KO assigned | (RefSeq) LEAF RUST 10 DISEASE-RESISTANCE LOCUS RECEPTOR-LIKE PROTEIN KINASE-like 2.1	XP_010089240.1:LEAF RUST 10 DISEASE-RESISTANCE LOCUS RECEPTOR-LIKE PROTEIN KINASE-like 2.5 [Morus notabilis]	sp|F4HQ20|LRL25_ARATH:LEAF RUST 10 DISEASE-RESISTANCE LOCUS RECEPTOR-LIKE PROTEIN KINASE-like 2.5 OS=Arabidopsis thaliana OX=3702 GN=LRK10L-2.5 PE=3 SV=1	sp|W9QHT6|W9QHT6_9ROSA:1297
Moatr08bg0116000.1	-	IPR002885; Pentatricopeptide repeat	no KO assigned | (RefSeq) hypothetical protein	XP_024020283.1:putative pentatricopeptide repeat-containing protein At1g12700, mitochondrial [Morus notabilis]	sp|O81028|PP171_ARATH:Pentatricopeptide repeat-containing protein At2g26790, mitochondrial OS=Arabidopsis thaliana OX=3702 GN=At2g26790 PE=3 SV=1	sp|A0A6P6G6M2|A0A6P6G6M2_ZIZJJ:421
Moatr08bg0126100.1	-	-	no KO assigned | (RefSeq) uncharacterized LOC103632957	XP_024029938.1:uncharacterized protein LOC112094094 [Morus notabilis]	-	sp|W9RWC0|W9RWC0_9ROSA:82.4
Moatr08bg0128100.1	GO:0004672; protein kinase activity; molecular_function GO:0005515; protein binding; molecular_function GO:0005524; ATP binding; molecular_function GO:0006468; protein phosphorylation; biological_process	IPR000719; Protein kinase domain IPR001611; Leucine-rich repeat IPR013210; Leucine-rich repeat-containing N-terminal, plant-type	no KO assigned | (RefSeq) probable LRR receptor-like serine/threonine-protein kinase At3g47570	XP_010108669.1:probable LRR receptor-like serine/threonine-protein kinase At3g47570 [Morus notabilis]	sp|C0LGP4|Y3475_ARATH:Probable LRR receptor-like serine/threonine-protein kinase At3g47570 OS=Arabidopsis thaliana OX=3702 GN=At3g47570 PE=2 SV=1	sp|W9S8A0|W9S8A0_9ROSA:723
Moatr09bg0003400.1	GO:0005515; protein binding; molecular_function GO:0007165; signal transduction; biological_process	IPR000157; Toll/interleukin-1 receptor homology (TIR) domain	no KO assigned | (RefSeq) hypothetical protein	EXB96018.1:TMV resistance protein N [Morus notabilis]	sp|Q40392|TMVRN_NICGU:TMV resistance protein N OS=Nicotiana glutinosa OX=35889 GN=N PE=1 SV=1	sp|W9RKS4|W9RKS4_9ROSA:372
Moatr09bg0022300.1	GO:0005515; protein binding; molecular_function GO:0007165; signal transduction; biological_process	IPR000157; Toll/interleukin-1 receptor homology (TIR) domain	no KO assigned | (RefSeq) TMV resistance protein N-like	EXB22350.1:Putative disease resistance protein [Morus notabilis]	sp|A0A290U7C4|ROQ1_NICBE:Disease resistance protein Roq1 OS=Nicotiana benthamiana OX=4100 GN=ROQ1 PE=1 SV=1	sp|W9QBI1|W9QBI1_9ROSA:287
Moatr09bg0041300.1	-	IPR001099; Chalcone/stilbene synthase, N-terminal IPR012328; Chalcone/stilbene synthase, C-terminal	K00660 chalcone synthase [EC:2.3.1.74] | (RefSeq) chalcone synthase	XP_024023990.1:chalcone synthase 2 [Morus notabilis] >AOA48568.1 chalcone synthase 6 [Morus notabilis]	sp|Q9FSB8|CHS2_RUTGR:Chalcone synthase 2 OS=Ruta graveolens OX=37565 GN=CHS2 PE=2 SV=1	sp|A0A1B2LQS4|A0A1B2LQS4_9ROSA:771
Moatr09bg0041500.1	-	IPR001099; Chalcone/stilbene synthase, N-terminal IPR012328; Chalcone/stilbene synthase, C-terminal	K00660 chalcone synthase [EC:2.3.1.74] | (RefSeq) chalcone synthase	XP_024023990.1:chalcone synthase 2 [Morus notabilis] >AOA48568.1 chalcone synthase 6 [Morus notabilis]	sp|Q9FSB8|CHS2_RUTGR:Chalcone synthase 2 OS=Ruta graveolens OX=37565 GN=CHS2 PE=2 SV=1	sp|A0A1B2LQS4|A0A1B2LQS4_9ROSA:771
Moatr09bg0045300.1	-	-	no KO assigned | (RefSeq) putative ripening-related protein 1	PON43049.1:RlpA-like double-psi beta-barrel domain containing protein [Parasponia andersonii]	sp|Q7XVA8|RIP1_ORYSJ:Putative ripening-related protein 1 OS=Oryza sativa subsp. japonica OX=39947 GN=Os04g0364800 PE=3 SV=2	sp|A0A2P5B2P1|A0A2P5B2P1_PARAD:230
Moatr09bg0045400.1	-	-	no KO assigned | (RefSeq) putative ripening-related protein 1	XP_010105958.2:putative ripening-related protein 5 [Morus notabilis]	sp|A0A1D6GNR3|KWL1_MAIZE:Kiwellin-1 OS=Zea mays OX=4577 GN=KWL1 PE=1 SV=1	sp|W9RSP2|W9RSP2_9ROSA:385
Moatr09bg0047600.1	-	IPR007194; Transport protein particle (TRAPP) component	K20280 trafficking protein particle complex subunit 5 | (RefSeq) hypothetical protein	XP_006473978.1:trafficking protein particle complex subunit 5 isoform X2 [Citrus sinensis] >XP_024048019.1 trafficking protein particle complex subunit 5 isoform X2 [Citrus clementina] >XP_031266342.1 trafficking protein particle complex subunit 5 [Pistacia vera]	-	sp|A0A2P5W850|A0A2P5W850_GOSBA:139
Moatr09bg0047700.1	-	IPR007194; Transport protein particle (TRAPP) component	K20280 trafficking protein particle complex subunit 5 | (RefSeq) hypothetical protein	EXB82156.1:hypothetical protein L484_005440 [Morus notabilis]	sp|Q8VZM1|NAA15_ARATH:N-terminal acetyltransferase A complex auxiliary subunit NAA15 OS=Arabidopsis thaliana OX=3702 GN=NAA15 PE=1 SV=1	sp|W9RC51|W9RC51_9ROSA:176
Moatr09bg0047900.1	GO:0005634; nucleus; cellular_component	IPR007180; Domain of unknown function DUF382 IPR007194; Transport protein particle (TRAPP) component	K20280 trafficking protein particle complex subunit 5 | (RefSeq) hypothetical protein	KAF4363820.1:hypothetical protein F8388_000485 [Cannabis sativa] >KAF4394066.1 hypothetical protein G4B88_026035 [Cannabis sativa]	-	sp|A0A7J6HFK3|A0A7J6HFK3_CANSA:161
Moatr09bg0048000.1	-	IPR007194; Transport protein particle (TRAPP) component	K20280 trafficking protein particle complex subunit 5 | (RefSeq) hypothetical protein	XP_024023838.1:trafficking protein particle complex subunit 5 [Morus notabilis]	-	sp|A0A2P5W850|A0A2P5W850_GOSBA:138
Moatr09bg0048100.1	-	IPR007194; Transport protein particle (TRAPP) component	K20280 trafficking protein particle complex subunit 5 | (RefSeq) hypothetical protein	PPR87248.1:hypothetical protein GOBAR_AA33450 [Gossypium barbadense]	-	sp|A0A2P5W850|A0A2P5W850_GOSBA:144
Moatr09bg0055400.1	-	IPR025312; Domain of unknown function DUF4216	no KO assigned | (RefSeq) uncharacterized LOC107829616	PON91048.1:LOW QUALITY PROTEIN: hypothetical protein TorRG33x02_130790 [Trema orientale]	-	sp|A0A2P5EZT7|A0A2P5EZT7_TREOI:153
Moatr09bg0055500.1	-	-	no KO assigned | (RefSeq) uncharacterized LOC103632957	XP_024029938.1:uncharacterized protein LOC112094094 [Morus notabilis]	-	sp|W9RWC0|W9RWC0_9ROSA:80.9
Moatr09bg0058900.1	GO:0004857; enzyme inhibitor activity; molecular_function GO:0005618; cell wall; cellular_component GO:0030599; pectinesterase activity; molecular_function GO:0042545; cell wall modification; biological_process	IPR000070; Pectinesterase, catalytic IPR006501; Pectinesterase inhibitor domain	K01051 pectinesterase [EC:3.1.1.11] | (RefSeq) pectinesterase 2	XP_010098938.1:pectinesterase 2 [Morus notabilis] >EXB76240.1 Pectinesterase 2 [Morus notabilis]	sp|O04887|PME2_CITSI:Pectinesterase 2 OS=Citrus sinensis OX=2711 GN=PECS-2.1 PE=2 SV=1	sp|W9R8N4|W9R8N4_9ROSA:1006
Moatr09bg0059100.1	GO:0004857; enzyme inhibitor activity; molecular_function GO:0005618; cell wall; cellular_component GO:0030599; pectinesterase activity; molecular_function GO:0042545; cell wall modification; biological_process	IPR000070; Pectinesterase, catalytic IPR006501; Pectinesterase inhibitor domain	K01051 pectinesterase [EC:3.1.1.11] | (RefSeq) pectinesterase 2	XP_010098938.1:pectinesterase 2 [Morus notabilis] >EXB76240.1 Pectinesterase 2 [Morus notabilis]	sp|O04887|PME2_CITSI:Pectinesterase 2 OS=Citrus sinensis OX=2711 GN=PECS-2.1 PE=2 SV=1	sp|W9R8N4|W9R8N4_9ROSA:998
Moatr09bg0079500.1	GO:0046983; protein dimerization activity; molecular_function	IPR011598; Myc-type, basic helix-loop-helix (bHLH) domain IPR025610; Transcription factor MYC/MYB N-terminal	K13422 transcription factor MYC2 | (RefSeq) transcription factor bHLH14	XP_010100678.1:transcription factor MYC2 [Morus notabilis]	sp|Q39204|MYC2_ARATH:Transcription factor MYC2 OS=Arabidopsis thaliana OX=3702 GN=MYC2 PE=1 SV=2	sp|W9RDL1|W9RDL1_9ROSA:935
[truncated: 185 more rows]

## Sheet: Data 7
Data 7 Functional annotation of significant expansion gene families (P < 0.05).
[truncated: 194 more rows]
